# Supplementary material for: Genome-wide profiling of the alternative splicing provides insights into development in Plutella xylostella
Source: BMC Genomics. 2019 Jun 7;20:463. doi: 10.1186/s12864-019-5838-3 (PMC6556048; doi:10.1186/s12864-019-5838-3)
Supplement: Supplementary file 6 — Table S3. Mis-annotated genes list identified by Iso-Seq. (TXT 199 kb) [file 12864_2019_5838_MOESM6_ESM.txt]

Additional file 6: Table S3
Scaffold_ID	start	end	orientation	Gene_ID_PacBio	gene_model_ID
scaffold_1	273360	288763	+	gene_id "PB.1"; transcript_id "PB.1.35";	Px000012;Px000012.1;Px000013;Px000013.1;Px000014;Px000014.1
scaffold_1	283461	289361	-	gene_id "PB.2"; transcript_id "PB.2.3";	Px000013;Px000013.1;Px000014;Px000014.1
scaffold_1	552026	561011	-	gene_id "PB.10"; transcript_id "PB.10.1";	Px000038;Px000038.1;Px000039;Px000039.1
scaffold_1	600435	605711	-	gene_id "PB.16"; transcript_id "PB.16.1";	Px000046;Px000046.1;Px000047;Px000047.1
scaffold_1	687949	699384	-	gene_id "PB.25"; transcript_id "PB.25.1";	Px000053;Px000053.3;Px000054;Px000054.1
scaffold_1	687951	699377	-	gene_id "PB.25"; transcript_id "PB.25.2";	Px000053;Px000053.3;Px000054;Px000054.1
scaffold_1	687952	699325	-	gene_id "PB.25"; transcript_id "PB.25.4";	Px000053;Px000053.3;Px000054;Px000054.1
scaffold_1	687952	699385	-	gene_id "PB.25"; transcript_id "PB.25.3";	Px000053;Px000053.3;Px000054;Px000054.1
scaffold_1	740174	805565	-	gene_id "PB.26"; transcript_id "PB.26.1";	Px000057;Px000057.1;Px000058;Px000058.1
scaffold_1	741097	805569	-	gene_id "PB.26"; transcript_id "PB.26.5";	Px000057;Px000057.1;Px000058;Px000058.1
scaffold_10	402662	425301	+	gene_id "PB.50"; transcript_id "PB.50.1";	Px000103;Px000103.2;Px000104;Px000104.1
scaffold_10	537168	561222	-	gene_id "PB.53"; transcript_id "PB.53.1";	Px000109;Px000109.1;Px000110;Px000110.1
scaffold_10	836545	853048	-	gene_id "PB.62"; transcript_id "PB.62.1";	Px000130;Px000130.1;Px000131;Px000131.1
scaffold_10	836546	853048	-	gene_id "PB.62"; transcript_id "PB.62.2";	Px000130;Px000130.1;Px000131;Px000131.1
scaffold_10	836546	853048	-	gene_id "PB.62"; transcript_id "PB.62.3";	Px000130;Px000130.1;Px000131;Px000131.1
scaffold_10	836549	853048	-	gene_id "PB.62"; transcript_id "PB.62.4";	Px000130;Px000130.1;Px000131;Px000131.1
scaffold_10	836549	853048	-	gene_id "PB.62"; transcript_id "PB.62.5";	Px000130;Px000130.1;Px000131;Px000131.1
scaffold_10	836554	853048	-	gene_id "PB.62"; transcript_id "PB.62.6";	Px000130;Px000130.1;Px000131;Px000131.1
scaffold_10	836554	853048	-	gene_id "PB.62"; transcript_id "PB.62.7";	Px000130;Px000130.1;Px000131;Px000131.1
scaffold_10	836555	853048	-	gene_id "PB.62"; transcript_id "PB.62.8";	Px000130;Px000130.1;Px000131;Px000131.1
scaffold_10	836556	853048	-	gene_id "PB.62"; transcript_id "PB.62.9";	Px000130;Px000130.1;Px000131;Px000131.1
scaffold_10	869029	874365	-	gene_id "PB.66"; transcript_id "PB.66.1";	Px000134;Px000134.1;Px000135;Px000135.1
scaffold_10	1254634	1259992	+	gene_id "PB.73"; transcript_id "PB.73.1";	Px000152;Px000152.1;Px000153;Px000153.1
scaffold_10	1301735	1310734	+	gene_id "PB.78"; transcript_id "PB.78.1";	Px000158;Px000158.1;Px000159;Px000159.1
scaffold_10	1688868	1696597	-	gene_id "PB.82"; transcript_id "PB.82.2";	Px000175;Px000175.1;Px000176;Px000176.1
scaffold_10	1688874	1695418	-	gene_id "PB.82"; transcript_id "PB.82.3";	Px000175;Px000175.1;Px000176;Px000176.1
scaffold_10	1688874	1696562	-	gene_id "PB.82"; transcript_id "PB.82.4";	Px000175;Px000175.1;Px000176;Px000176.1
scaffold_10	1755676	1859491	-	gene_id "PB.82"; transcript_id "PB.82.6";	Px000182;Px000182.1;Px000183;Px000183.1
scaffold_10	1917101	2135853	+	gene_id "PB.81"; transcript_id "PB.81.10";	Px000185;Px000185.1;Px000186;Px000186.1;Px000187;Px000187.1
scaffold_10	1917117	2125218	+	gene_id "PB.81"; transcript_id "PB.81.11";	Px000185;Px000185.1;Px000186;Px000186.1;Px000187;Px000187.1
scaffold_100	330508	355674	-	gene_id "PB.88"; transcript_id "PB.88.1";	Px000205;Px000205.1;Px000206;Px000206.1
scaffold_100	330649	355672	+	gene_id "PB.87"; transcript_id "PB.87.1";	Px000205;Px000205.1;Px000206;Px000206.1
scaffold_100	334973	355675	+	gene_id "PB.87"; transcript_id "PB.87.2";	Px000205;Px000205.1;Px000206;Px000206.1
scaffold_100	673923	715810	-	gene_id "PB.102"; transcript_id "PB.102.1";	Px000225;Px000225.1;Px000226;Px000226.1
scaffold_102	557159	590866	+	gene_id "PB.129"; transcript_id "PB.129.1";	Px000368;Px000368.1;Px000369;Px000369.1
scaffold_102	557213	590866	+	gene_id "PB.129"; transcript_id "PB.129.2";	Px000368;Px000368.1;Px000369;Px000369.1
scaffold_102	771789	819888	+	gene_id "PB.129"; transcript_id "PB.129.5";	Px000377;Px000377.1;Px000378;Px000378.1;Px000379;Px000379.1;Px000380;Px000380.1;Px000381;Px000381.1;Px000382;Px000382.1;Px000383;Px000383.1
scaffold_102	785127	824801	-	gene_id "PB.130"; transcript_id "PB.130.8";	Px000379;Px000379.1;Px000380;Px000380.1;Px000381;Px000381.1;Px000382;Px000382.1;Px000383;Px000383.1;Px000384;Px000384.1
scaffold_102	1107516	1121509	-	gene_id "PB.135"; transcript_id "PB.135.1";	Px000396;Px000396.1;Px000397;Px000397.1
scaffold_102	1302145	1351101	-	gene_id "PB.136"; transcript_id "PB.136.1";	Px000399;Px000399.1;Px000400;Px000400.1
scaffold_102	1534384	1561803	+	gene_id "PB.143"; transcript_id "PB.143.3";	Px000412;Px000412.1;Px000413;Px000413.1
scaffold_102	1534384	1561805	+	gene_id "PB.143"; transcript_id "PB.143.4";	Px000412;Px000412.1;Px000413;Px000413.1
scaffold_104	252113	268118	-	gene_id "PB.169"; transcript_id "PB.169.2";	Px000509;Px000509.1;Px000510;Px000510.1
scaffold_104	252528	268118	-	gene_id "PB.169"; transcript_id "PB.169.3";	Px000509;Px000509.1;Px000510;Px000510.1
scaffold_104	252542	268118	-	gene_id "PB.169"; transcript_id "PB.169.4";	Px000509;Px000509.1;Px000510;Px000510.1
scaffold_104	252543	268255	-	gene_id "PB.169"; transcript_id "PB.169.5";	Px000509;Px000509.1;Px000510;Px000510.1
scaffold_104	268587	287794	+	gene_id "PB.168"; transcript_id "PB.168.2";	Px000511;Px000511.1;Px000512;Px000512.1
scaffold_104	268603	287793	+	gene_id "PB.168"; transcript_id "PB.168.3";	Px000511;Px000511.1;Px000512;Px000512.1
scaffold_104	268612	287793	+	gene_id "PB.168"; transcript_id "PB.168.4";	Px000511;Px000511.1;Px000512;Px000512.1
scaffold_104	268612	287795	-	gene_id "PB.169"; transcript_id "PB.169.9";	Px000511;Px000511.1;Px000512;Px000512.1
scaffold_104	268621	287795	+	gene_id "PB.168"; transcript_id "PB.168.5";	Px000511;Px000511.1;Px000512;Px000512.1
scaffold_104	268648	286410	+	gene_id "PB.168"; transcript_id "PB.168.7";	Px000511;Px000511.1;Px000512;Px000512.1
scaffold_105	4527	39579	+	gene_id "PB.187"; transcript_id "PB.187.1";	Px000554;Px000554.1;Px000555;Px000555.1
scaffold_105	289502	354268	-	gene_id "PB.193"; transcript_id "PB.193.1";	Px000565;Px000565.3;Px000566;Px000566.1
scaffold_105	289505	354268	-	gene_id "PB.193"; transcript_id "PB.193.2";	Px000565;Px000565.3;Px000566;Px000566.1
scaffold_105	290517	354268	-	gene_id "PB.193"; transcript_id "PB.193.3";	Px000565;Px000565.3;Px000566;Px000566.1
scaffold_105	293843	393168	-	gene_id "PB.193"; transcript_id "PB.193.4";	Px000565;Px000565.3;Px000566;Px000566.1
scaffold_105	293844	354268	-	gene_id "PB.193"; transcript_id "PB.193.5";	Px000565;Px000565.3;Px000566;Px000566.1
scaffold_106	400239	497756	-	gene_id "PB.210"; transcript_id "PB.210.1";	Px000623;Px000623.2;Px000624;Px000624.1
scaffold_106	407283	497764	-	gene_id "PB.210"; transcript_id "PB.210.2";	Px000623;Px000623.2;Px000624;Px000624.1
scaffold_106	693343	886917	-	gene_id "PB.216"; transcript_id "PB.216.2";	Px000633;Px000633.1;Px000634;Px000634.1;Px000635;Px000635.1;Px000636;Px000636.1
scaffold_106	694668	886917	-	gene_id "PB.216"; transcript_id "PB.216.3";	Px000633;Px000633.1;Px000634;Px000634.1;Px000635;Px000635.1;Px000636;Px000636.1
scaffold_1069	20625	21393	+	gene_id "PB.223"; transcript_id "PB.223.1";	Px000678;Px000678.1;Px000679;Px000679.1
scaffold_107	112436	126035	-	gene_id "PB.232"; transcript_id "PB.232.1";	Px000688;Px000688.1;Px000689;Px000689.1;Px000690;Px000690.1
scaffold_107	479505	514487	+	gene_id "PB.242"; transcript_id "PB.242.1";	Px000709;Px000709.1;Px000710;Px000710.1
scaffold_107	521725	606274	+	gene_id "PB.244"; transcript_id "PB.244.1";	Px000711;Px000711.1;Px000712;Px000712.1
scaffold_1075	5707	18227	+	gene_id "PB.247"; transcript_id "PB.247.1";	Px000729;Px000729.1;Px000730;Px000730.1
scaffold_108	88455	224558	+	gene_id "PB.249"; transcript_id "PB.249.1";	Px000745;Px000745.1;Px000746;Px000746.1;Px000747;Px000747.1
scaffold_109	538626	628052	+	gene_id "PB.275"; transcript_id "PB.275.1";	Px000810;Px000810.1;Px000811;Px000811.1;Px000812;Px000812.1
scaffold_11	668382	698106	-	gene_id "PB.333"; transcript_id "PB.333.1";	Px000936;Px000936.1;Px000937;Px000937.1
scaffold_11	668382	698126	-	gene_id "PB.333"; transcript_id "PB.333.2";	Px000936;Px000936.1;Px000937;Px000937.1
scaffold_11	699930	781622	-	gene_id "PB.334"; transcript_id "PB.334.1";	Px000938;Px000938.1;Px000939;Px000939.1;Px000940;Px000940.1
scaffold_11	699931	762923	-	gene_id "PB.334"; transcript_id "PB.334.2";	Px000938;Px000938.1;Px000939;Px000939.1;Px000940;Px000940.1
scaffold_11	699931	781624	-	gene_id "PB.334"; transcript_id "PB.334.3";	Px000938;Px000938.1;Px000939;Px000939.1;Px000940;Px000940.1
scaffold_11	702216	762923	-	gene_id "PB.334"; transcript_id "PB.334.4";	Px000938;Px000938.1;Px000939;Px000939.1;Px000940;Px000940.1
scaffold_11	1094405	1103026	+	gene_id "PB.337"; transcript_id "PB.337.1";	Px000950;Px000950.1;Px000951;Px000951.2
scaffold_11	1363365	1505112	-	gene_id "PB.348"; transcript_id "PB.348.2";	Px000960;Px000960.2;Px000961;Px000961.1
scaffold_11	1512996	1521196	-	gene_id "PB.349"; transcript_id "PB.349.1";	Px000962;Px000962.1;Px000963;Px000963.1
scaffold_11	1512996	1521990	-	gene_id "PB.349"; transcript_id "PB.349.3";	Px000962;Px000962.1;Px000963;Px000963.1
scaffold_11	1512996	1522184	-	gene_id "PB.349"; transcript_id "PB.349.2";	Px000962;Px000962.1;Px000963;Px000963.1
scaffold_11	1512997	1522132	-	gene_id "PB.349"; transcript_id "PB.349.4";	Px000962;Px000962.1;Px000963;Px000963.1
scaffold_11	1515177	1521239	-	gene_id "PB.349"; transcript_id "PB.349.5";	Px000962;Px000962.1;Px000963;Px000963.1
scaffold_11	1546447	1549416	-	gene_id "PB.351"; transcript_id "PB.351.1";	Px000965;Px000965.1;Px000966;Px000966.1
scaffold_11	1546449	1549437	-	gene_id "PB.351"; transcript_id "PB.351.2";	Px000965;Px000965.1;Px000966;Px000966.1
scaffold_11	1588796	1638770	-	gene_id "PB.354"; transcript_id "PB.354.1";	Px000969;Px000969.1;Px000970;Px000970.1
scaffold_11	1588797	1638634	-	gene_id "PB.354"; transcript_id "PB.354.4";	Px000969;Px000969.1;Px000970;Px000970.1
scaffold_11	1588797	1638766	-	gene_id "PB.354"; transcript_id "PB.354.6";	Px000969;Px000969.1;Px000970;Px000970.1
scaffold_11	1588797	1638770	-	gene_id "PB.354"; transcript_id "PB.354.2";	Px000969;Px000969.1;Px000970;Px000970.1
scaffold_11	1588797	1638771	-	gene_id "PB.354"; transcript_id "PB.354.3";	Px000969;Px000969.1;Px000970;Px000970.1
scaffold_11	1588798	1638770	-	gene_id "PB.354"; transcript_id "PB.354.8";	Px000969;Px000969.1;Px000970;Px000970.1
scaffold_11	1588798	1638770	-	gene_id "PB.354"; transcript_id "PB.354.9";	Px000969;Px000969.1;Px000970;Px000970.1
scaffold_110	718824	768684	-	gene_id "PB.361"; transcript_id "PB.361.9";	Px000999;Px000999.1;Px001000;Px001000.1;Px001001;Px001001.1
scaffold_110	718825	768684	-	gene_id "PB.361"; transcript_id "PB.361.10";	Px000999;Px000999.1;Px001000;Px001000.1;Px001001;Px001001.1
scaffold_110	718825	768684	-	gene_id "PB.361"; transcript_id "PB.361.11";	Px000999;Px000999.1;Px001000;Px001000.1;Px001001;Px001001.1
scaffold_111	667801	696653	-	gene_id "PB.376"; transcript_id "PB.376.1";	Px001044;Px001044.1;Px001045;Px001045.1
scaffold_112	113771	121226	-	gene_id "PB.384"; transcript_id "PB.384.1";	Px001069;Px001069.1;Px001070;Px001070.1
scaffold_112	125703	166954	+	gene_id "PB.385"; transcript_id "PB.385.1";	Px001071;Px001071.3;Px001072;Px001072.1
scaffold_112	125709	166954	+	gene_id "PB.385"; transcript_id "PB.385.2";	Px001071;Px001071.3;Px001072;Px001072.1
scaffold_112	125715	166952	+	gene_id "PB.385"; transcript_id "PB.385.3";	Px001071;Px001071.3;Px001072;Px001072.1
scaffold_112	125736	166954	+	gene_id "PB.385"; transcript_id "PB.385.4";	Px001071;Px001071.3;Px001072;Px001072.1
scaffold_112	125749	166952	+	gene_id "PB.385"; transcript_id "PB.385.5";	Px001071;Px001071.3;Px001072;Px001072.1
scaffold_114	102595	109721	-	gene_id "PB.436"; transcript_id "PB.436.1";	Px001185;Px001185.1;Px001186;Px001186.1
scaffold_114	172187	220041	-	gene_id "PB.439"; transcript_id "PB.439.1";	Px001189;Px001189.1;Px001190;Px001190.1;Px001191;Px001191.1
scaffold_114	172189	217647	-	gene_id "PB.439"; transcript_id "PB.439.2";	Px001189;Px001189.1;Px001190;Px001190.1;Px001191;Px001191.1
scaffold_114	172189	230457	-	gene_id "PB.439"; transcript_id "PB.439.3";	Px001189;Px001189.1;Px001190;Px001190.1;Px001191;Px001191.1
scaffold_114	333158	421210	-	gene_id "PB.443"; transcript_id "PB.443.1";	Px001193;Px001193.1;Px001194;Px001194.1
scaffold_114	334379	420743	-	gene_id "PB.443"; transcript_id "PB.443.2";	Px001193;Px001193.1;Px001194;Px001194.1
scaffold_114	334786	421198	-	gene_id "PB.443"; transcript_id "PB.443.3";	Px001193;Px001193.1;Px001194;Px001194.1
scaffold_114	334809	421198	-	gene_id "PB.443"; transcript_id "PB.443.4";	Px001193;Px001193.1;Px001194;Px001194.1
scaffold_114	335895	421198	-	gene_id "PB.443"; transcript_id "PB.443.5";	Px001193;Px001193.1;Px001194;Px001194.1
scaffold_114	638361	651338	+	gene_id "PB.445"; transcript_id "PB.445.1";	Px001195;Px001195.1;Px001196;Px001196.1
scaffold_115	474507	488686	+	gene_id "PB.457"; transcript_id "PB.457.1";	Px001250;Px001250.1;Px001251;Px001251.1
scaffold_115	474523	488685	+	gene_id "PB.457"; transcript_id "PB.457.2";	Px001250;Px001250.1;Px001251;Px001251.1
scaffold_115	474523	488686	+	gene_id "PB.457"; transcript_id "PB.457.3";	Px001250;Px001250.1;Px001251;Px001251.1
scaffold_115	474534	488685	+	gene_id "PB.457"; transcript_id "PB.457.4";	Px001250;Px001250.1;Px001251;Px001251.1
scaffold_115	474609	488685	+	gene_id "PB.457"; transcript_id "PB.457.7";	Px001250;Px001250.1;Px001251;Px001251.1
scaffold_115	474807	488679	+	gene_id "PB.457"; transcript_id "PB.457.9";	Px001250;Px001250.1;Px001251;Px001251.1
scaffold_115	477063	488686	+	gene_id "PB.457"; transcript_id "PB.457.11";	Px001250;Px001250.1;Px001251;Px001251.1
scaffold_116	573755	663553	-	gene_id "PB.482"; transcript_id "PB.482.1";	Px001298;Px001298.1;Px001299;Px001299.1;Px001300;Px001300.1
scaffold_116	621311	663553	-	gene_id "PB.482"; transcript_id "PB.482.2";	Px001299;Px001299.1;Px001300;Px001300.1
scaffold_116	681772	689791	+	gene_id "PB.487"; transcript_id "PB.487.1";	Px001305;Px001305.1;Px001306;Px001306.1
scaffold_116	718789	732124	-	gene_id "PB.488"; transcript_id "PB.488.1";	Px001308;Px001308.1;Px001309;Px001309.1
scaffold_117	484894	522944	+	gene_id "PB.503"; transcript_id "PB.503.2";	Px001346;Px001346.1;Px001347;Px001347.1
scaffold_117	484894	525164	+	gene_id "PB.503"; transcript_id "PB.503.1";	Px001346;Px001346.1;Px001347;Px001347.1
scaffold_117	484898	525167	+	gene_id "PB.503"; transcript_id "PB.503.3";	Px001346;Px001346.1;Px001347;Px001347.1
scaffold_117	490400	525164	+	gene_id "PB.503"; transcript_id "PB.503.4";	Px001346;Px001346.1;Px001347;Px001347.1
scaffold_117	496859	525162	+	gene_id "PB.503"; transcript_id "PB.503.5";	Px001346;Px001346.1;Px001347;Px001347.1
scaffold_117	496981	525166	+	gene_id "PB.503"; transcript_id "PB.503.6";	Px001346;Px001346.1;Px001347;Px001347.1
scaffold_118	300376	443075	-	gene_id "PB.521"; transcript_id "PB.521.1";	Px001383;Px001383.2;Px001384;Px001384.1
scaffold_118	566328	615828	-	gene_id "PB.525"; transcript_id "PB.525.1";	Px001390;Px001390.1;Px001391;Px001391.1;Px001392;Px001392.1
scaffold_118	568929	615828	-	gene_id "PB.525"; transcript_id "PB.525.2";	Px001390;Px001390.1;Px001391;Px001391.1;Px001392;Px001392.1
scaffold_118	568930	615826	-	gene_id "PB.525"; transcript_id "PB.525.4";	Px001390;Px001390.1;Px001391;Px001391.1;Px001392;Px001392.1
scaffold_119	365809	443015	+	gene_id "PB.536"; transcript_id "PB.536.1";	Px001427;Px001427.1;Px001428;Px001428.1
scaffold_119	365814	443012	+	gene_id "PB.536"; transcript_id "PB.536.3";	Px001427;Px001427.1;Px001428;Px001428.1
scaffold_119	365814	443012	+	gene_id "PB.536"; transcript_id "PB.536.4";	Px001427;Px001427.1;Px001428;Px001428.1
scaffold_119	365827	443012	+	gene_id "PB.536"; transcript_id "PB.536.8";	Px001427;Px001427.1;Px001428;Px001428.1
scaffold_119	365827	443015	+	gene_id "PB.536"; transcript_id "PB.536.7";	Px001427;Px001427.1;Px001428;Px001428.1
scaffold_119	365844	443012	+	gene_id "PB.536"; transcript_id "PB.536.9";	Px001427;Px001427.1;Px001428;Px001428.1
scaffold_119	365845	443015	+	gene_id "PB.536"; transcript_id "PB.536.10";	Px001427;Px001427.1;Px001428;Px001428.1
scaffold_119	365848	443015	+	gene_id "PB.536"; transcript_id "PB.536.11";	Px001427;Px001427.1;Px001428;Px001428.1
scaffold_119	365853	443016	+	gene_id "PB.536"; transcript_id "PB.536.12";	Px001427;Px001427.1;Px001428;Px001428.1
scaffold_119	365855	443012	+	gene_id "PB.536"; transcript_id "PB.536.13";	Px001427;Px001427.1;Px001428;Px001428.1
scaffold_119	365858	443015	+	gene_id "PB.536"; transcript_id "PB.536.14";	Px001427;Px001427.1;Px001428;Px001428.1
scaffold_119	721197	753131	-	gene_id "PB.543"; transcript_id "PB.543.1";	Px001438;Px001438.1;Px001439;Px001439.1;Px001440;Px001440.1
scaffold_12	355571	412933	-	gene_id "PB.554"; transcript_id "PB.554.1";	Px001468;Px001468.1;Px001469;Px001469.1
scaffold_12	355571	412933	-	gene_id "PB.554"; transcript_id "PB.554.2";	Px001468;Px001468.1;Px001469;Px001469.1
scaffold_12	355574	401248	-	gene_id "PB.554"; transcript_id "PB.554.3";	Px001468;Px001468.1;Px001469;Px001469.1
scaffold_12	359253	401245	-	gene_id "PB.554"; transcript_id "PB.554.4";	Px001468;Px001468.1;Px001469;Px001469.1
scaffold_12	1171507	1183641	-	gene_id "PB.560"; transcript_id "PB.560.28";	Px001491;Px001491.1;Px001492;Px001492.1
scaffold_12	1171509	1183641	-	gene_id "PB.560"; transcript_id "PB.560.29";	Px001491;Px001491.1;Px001492;Px001492.1
scaffold_12	1646150	1676105	+	gene_id "PB.566"; transcript_id "PB.566.2";	Px001501;Px001501.4;Px001502;Px001502.1
scaffold_12	1680814	1708612	-	gene_id "PB.567"; transcript_id "PB.567.1";	Px001503;Px001503.1;Px001504;Px001504.1;Px001505;Px001505.2
scaffold_12	1680815	1707909	-	gene_id "PB.567"; transcript_id "PB.567.2";	Px001503;Px001503.1;Px001504;Px001504.1;Px001505;Px001505.2
scaffold_12	1689330	1704729	-	gene_id "PB.567"; transcript_id "PB.567.3";	Px001503;Px001503.1;Px001504;Px001504.1;Px001505;Px001505.2
scaffold_120	186512	208038	+	gene_id "PB.572"; transcript_id "PB.572.1";	Px001512;Px001512.1;Px001513;Px001513.1
scaffold_120	423456	572157	+	gene_id "PB.582"; transcript_id "PB.582.1";	Px001526;Px001526.1;Px001527;Px001527.1;Px001528;Px001528.1;Px001529;Px001529.1
scaffold_120	423457	572153	+	gene_id "PB.582"; transcript_id "PB.582.2";	Px001526;Px001526.1;Px001527;Px001527.1;Px001528;Px001528.1;Px001529;Px001529.1
scaffold_120	423459	572148	+	gene_id "PB.582"; transcript_id "PB.582.3";	Px001526;Px001526.1;Px001527;Px001527.1;Px001528;Px001528.1;Px001529;Px001529.1
scaffold_121	292366	432494	-	gene_id "PB.590"; transcript_id "PB.590.2";	Px001567;Px001567.1;Px001568;Px001568.1;Px001569;Px001569.1
scaffold_121	292367	390188	-	gene_id "PB.590"; transcript_id "PB.590.9";	Px001567;Px001567.1;Px001568;Px001568.1
scaffold_121	292367	432494	-	gene_id "PB.590"; transcript_id "PB.590.4";	Px001567;Px001567.1;Px001568;Px001568.1;Px001569;Px001569.1
scaffold_121	292367	432494	-	gene_id "PB.590"; transcript_id "PB.590.8";	Px001567;Px001567.1;Px001568;Px001568.1;Px001569;Px001569.1
scaffold_121	292367	432494	-	gene_id "PB.590"; transcript_id "PB.590.10";	Px001567;Px001567.1;Px001568;Px001568.1;Px001569;Px001569.1
scaffold_121	292368	432494	-	gene_id "PB.590"; transcript_id "PB.590.12";	Px001567;Px001567.1;Px001568;Px001568.1;Px001569;Px001569.1
scaffold_122	270878	306285	-	gene_id "PB.599"; transcript_id "PB.599.1";	Px001600;Px001600.1;Px001601;Px001601.1
scaffold_122	270879	306285	-	gene_id "PB.599"; transcript_id "PB.599.5";	Px001600;Px001600.1;Px001601;Px001601.1
scaffold_122	270879	306287	-	gene_id "PB.599"; transcript_id "PB.599.2";	Px001600;Px001600.1;Px001601;Px001601.1
scaffold_122	270879	322793	-	gene_id "PB.599"; transcript_id "PB.599.3";	Px001600;Px001600.1;Px001601;Px001601.1;Px001602;Px001602.1
scaffold_123	183597	217472	+	gene_id "PB.613"; transcript_id "PB.613.1";	Px001651;Px001651.1;Px001652;Px001652.3
scaffold_123	183837	216073	+	gene_id "PB.613"; transcript_id "PB.613.2";	Px001651;Px001651.1;Px001652;Px001652.3
scaffold_123	183860	216063	+	gene_id "PB.613"; transcript_id "PB.613.3";	Px001651;Px001651.1;Px001652;Px001652.3
scaffold_123	287874	295301	+	gene_id "PB.616"; transcript_id "PB.616.1";	Px001654;Px001654.1;Px001655;Px001655.1
scaffold_123	317912	355978	+	gene_id "PB.618"; transcript_id "PB.618.1";	Px001657;Px001657.1;Px001658;Px001658.1
scaffold_123	317924	355828	+	gene_id "PB.618"; transcript_id "PB.618.2";	Px001657;Px001657.1;Px001658;Px001658.1
scaffold_123	323257	359770	+	gene_id "PB.618"; transcript_id "PB.618.3";	Px001657;Px001657.1;Px001658;Px001658.1
scaffold_123	389488	465365	+	gene_id "PB.621"; transcript_id "PB.621.2";	Px001662;Px001662.1;Px001663;Px001663.1;Px001664;Px001664.1
scaffold_124	247078	255331	+	gene_id "PB.649"; transcript_id "PB.649.1";	Px001714;Px001714.1;Px001715;Px001715.1;Px001716;Px001716.1
scaffold_124	247085	255323	+	gene_id "PB.649"; transcript_id "PB.649.2";	Px001714;Px001714.1;Px001715;Px001715.1;Px001716;Px001716.1
scaffold_125	64867	81945	-	gene_id "PB.671"; transcript_id "PB.671.1";	Px001748;Px001748.1;Px001749;Px001749.1
scaffold_126	29327	43056	-	gene_id "PB.686"; transcript_id "PB.686.1";	Px001783;Px001783.2;Px001784;Px001784.1
scaffold_126	370807	611620	+	gene_id "PB.690"; transcript_id "PB.690.1";	Px001791;Px001791.1;Px001792;Px001792.1
scaffold_126	370809	611648	-	gene_id "PB.691"; transcript_id "PB.691.1";	Px001791;Px001791.1;Px001792;Px001792.1
scaffold_127	112622	131156	+	gene_id "PB.703"; transcript_id "PB.703.1";	Px001825;Px001825.1;Px001826;Px001826.1;Px001827;Px001827.1
scaffold_127	800511	813347	-	gene_id "PB.720"; transcript_id "PB.720.1";	Px001859;Px001859.1;Px001860;Px001860.1
scaffold_127	800517	813472	-	gene_id "PB.720"; transcript_id "PB.720.2";	Px001859;Px001859.1;Px001860;Px001860.1
scaffold_127	970210	994828	-	gene_id "PB.725"; transcript_id "PB.725.1";	Px001868;Px001868.1;Px001869;Px001869.1
scaffold_127	970938	989791	-	gene_id "PB.725"; transcript_id "PB.725.2";	Px001868;Px001868.1;Px001869;Px001869.1
scaffold_128	321308	325205	+	gene_id "PB.730"; transcript_id "PB.730.5";	Px001894;Px001894.8;Px001895;Px001895.1
scaffold_129	318145	336335	+	gene_id "PB.753"; transcript_id "PB.753.1";	Px001934;Px001934.1;Px001935;Px001935.1
scaffold_129	408867	414638	+	gene_id "PB.763"; transcript_id "PB.763.2";	Px001938;Px001938.1;Px001939;Px001939.1
scaffold_129	408867	414640	+	gene_id "PB.763"; transcript_id "PB.763.1";	Px001938;Px001938.1;Px001939;Px001939.1
scaffold_129	408880	414580	+	gene_id "PB.763"; transcript_id "PB.763.3";	Px001938;Px001938.1;Px001939;Px001939.1
scaffold_129	408880	414638	+	gene_id "PB.763"; transcript_id "PB.763.4";	Px001938;Px001938.1;Px001939;Px001939.1
scaffold_129	409072	414653	+	gene_id "PB.763"; transcript_id "PB.763.5";	Px001938;Px001938.1;Px001939;Px001939.1
scaffold_129	409124	414106	+	gene_id "PB.763"; transcript_id "PB.763.6";	Px001938;Px001938.1;Px001939;Px001939.1
scaffold_13	28386	45249	+	gene_id "PB.774"; transcript_id "PB.774.1";	Px001960;Px001960.1;Px001961;Px001961.1
scaffold_13	28387	45249	+	gene_id "PB.774"; transcript_id "PB.774.2";	Px001960;Px001960.1;Px001961;Px001961.1
scaffold_13	28396	45244	+	gene_id "PB.774"; transcript_id "PB.774.3";	Px001960;Px001960.1;Px001961;Px001961.1
scaffold_13	28402	45312	+	gene_id "PB.774"; transcript_id "PB.774.4";	Px001960;Px001960.1;Px001961;Px001961.1
scaffold_13	45397	107087	-	gene_id "PB.775"; transcript_id "PB.775.1";	Px001962;Px001962.1;Px001963;Px001963.1
scaffold_13	136856	154180	+	gene_id "PB.776"; transcript_id "PB.776.1";	Px001964;Px001964.1;Px001965;Px001965.1
scaffold_13	753606	761264	+	gene_id "PB.793"; transcript_id "PB.793.1";	Px001998;Px001998.2;Px001999;Px001999.1
scaffold_13	869280	889873	-	gene_id "PB.795"; transcript_id "PB.795.1";	Px002005;Px002005.1;Px002006;Px002006.1
scaffold_13	869280	889878	-	gene_id "PB.795"; transcript_id "PB.795.2";	Px002005;Px002005.1;Px002006;Px002006.1
scaffold_13	869281	889827	-	gene_id "PB.795"; transcript_id "PB.795.4";	Px002005;Px002005.1;Px002006;Px002006.1
scaffold_13	869281	889839	-	gene_id "PB.795"; transcript_id "PB.795.5";	Px002005;Px002005.1;Px002006;Px002006.1
scaffold_13	869281	889873	-	gene_id "PB.795"; transcript_id "PB.795.3";	Px002005;Px002005.1;Px002006;Px002006.1
scaffold_13	869287	889850	-	gene_id "PB.795"; transcript_id "PB.795.6";	Px002005;Px002005.1;Px002006;Px002006.1
scaffold_13	869287	889873	-	gene_id "PB.795"; transcript_id "PB.795.7";	Px002005;Px002005.1;Px002006;Px002006.1
scaffold_13	869290	889819	-	gene_id "PB.795"; transcript_id "PB.795.8";	Px002005;Px002005.1;Px002006;Px002006.1
scaffold_13	869789	889835	-	gene_id "PB.795"; transcript_id "PB.795.9";	Px002005;Px002005.1;Px002006;Px002006.1
scaffold_13	870998	889853	-	gene_id "PB.795"; transcript_id "PB.795.10";	Px002005;Px002005.1;Px002006;Px002006.1
scaffold_13	1135576	1258849	+	gene_id "PB.794"; transcript_id "PB.794.18";	Px002021;Px002021.1;Px002022;Px002022.1
scaffold_131	33535	55341	+	gene_id "PB.809"; transcript_id "PB.809.1";	Px002116;Px002116.1;Px002117;Px002117.1
scaffold_131	132190	145410	+	gene_id "PB.815"; transcript_id "PB.815.1";	Px002129;Px002129.1;Px002130;Px002130.1
scaffold_131	153115	174583	+	gene_id "PB.816"; transcript_id "PB.816.1";	Px002131;Px002131.1;Px002132;Px002132.1;Px002133;Px002133.1
scaffold_131	431120	449370	+	gene_id "PB.822"; transcript_id "PB.822.1";	Px002144;Px002144.1;Px002145;Px002145.1
scaffold_132	334872	373479	+	gene_id "PB.831"; transcript_id "PB.831.1";	Px002171;Px002171.1;Px002172;Px002172.1;Px002173;Px002173.1
scaffold_132	334872	373929	+	gene_id "PB.831"; transcript_id "PB.831.2";	Px002171;Px002171.1;Px002172;Px002172.1;Px002173;Px002173.1
scaffold_132	368117	373929	+	gene_id "PB.831"; transcript_id "PB.831.3";	Px002172;Px002172.1;Px002173;Px002173.1
scaffold_134	985	7369	+	gene_id "PB.841"; transcript_id "PB.841.1";	Px002236;Px002236.1;Px002237;Px002237.1
scaffold_134	91876	120532	-	gene_id "PB.843"; transcript_id "PB.843.1";	Px002239;Px002239.1;Px002240;Px002240.1;Px002241;Px002241.1
scaffold_134	91888	120515	-	gene_id "PB.843"; transcript_id "PB.843.2";	Px002239;Px002239.1;Px002240;Px002240.1;Px002241;Px002241.1
scaffold_134	94574	120227	-	gene_id "PB.843"; transcript_id "PB.843.4";	Px002240;Px002240.1;Px002241;Px002241.1
scaffold_134	94579	120532	-	gene_id "PB.843"; transcript_id "PB.843.5";	Px002240;Px002240.1;Px002241;Px002241.1
scaffold_134	580412	586092	+	gene_id "PB.857"; transcript_id "PB.857.1";	Px002283;Px002283.1;Px002284;Px002284.1
scaffold_135	48854	69305	+	gene_id "PB.867"; transcript_id "PB.867.4";	Px002303;Px002303.1;Px002304;Px002304.1
scaffold_135	500907	507938	+	gene_id "PB.883"; transcript_id "PB.883.1";	Px002331;Px002331.1;Px002332;Px002332.1
scaffold_135	645972	649381	-	gene_id "PB.885"; transcript_id "PB.885.1";	Px002341;Px002341.1;Px002342;Px002342.1
scaffold_135	645973	652535	-	gene_id "PB.885"; transcript_id "PB.885.2";	Px002341;Px002341.1;Px002342;Px002342.1
scaffold_137	273907	315590	-	gene_id "PB.912"; transcript_id "PB.912.1";	Px002403;Px002403.1;Px002404;Px002404.1
scaffold_137	320672	387657	-	gene_id "PB.914"; transcript_id "PB.914.1";	Px002405;Px002405.1;Px002406;Px002406.1;Px002407;Px002407.1
scaffold_137	489233	513405	+	gene_id "PB.917"; transcript_id "PB.917.2";	Px002414;Px002414.1;Px002415;Px002415.1
scaffold_137	489236	513405	+	gene_id "PB.917"; transcript_id "PB.917.3";	Px002414;Px002414.1;Px002415;Px002415.1
scaffold_137	552668	582324	+	gene_id "PB.919"; transcript_id "PB.919.1";	Px002418;Px002418.1;Px002419;Px002419.1
scaffold_137	552690	582264	+	gene_id "PB.919"; transcript_id "PB.919.2";	Px002418;Px002418.1;Px002419;Px002419.1
scaffold_137	552771	582261	+	gene_id "PB.919"; transcript_id "PB.919.3";	Px002418;Px002418.1;Px002419;Px002419.1
scaffold_137	569733	582264	+	gene_id "PB.919"; transcript_id "PB.919.4";	Px002418;Px002418.1;Px002419;Px002419.1
scaffold_139	588242	620152	+	gene_id "PB.949"; transcript_id "PB.949.1";	Px002504;Px002504.1;Px002505;Px002505.1
scaffold_14	748794	787069	-	gene_id "PB.968"; transcript_id "PB.968.1";	Px002540;Px002540.1;Px002541;Px002541.1
scaffold_14	885187	919415	-	gene_id "PB.971"; transcript_id "PB.971.2";	Px002549;Px002549.1;Px002550;Px002550.1
scaffold_14	2306252	2334387	-	gene_id "PB.990"; transcript_id "PB.990.41";	Px002640;Px002640.1;Px002641;Px002641.1
scaffold_14	2306349	2334300	-	gene_id "PB.990"; transcript_id "PB.990.42";	Px002640;Px002640.1;Px002641;Px002641.1
scaffold_14	2306349	2334300	-	gene_id "PB.990"; transcript_id "PB.990.43";	Px002640;Px002640.1;Px002641;Px002641.1
scaffold_14	2306349	2334300	-	gene_id "PB.990"; transcript_id "PB.990.44";	Px002640;Px002640.1;Px002641;Px002641.1
scaffold_14	2306349	2334300	-	gene_id "PB.990"; transcript_id "PB.990.45";	Px002640;Px002640.1;Px002641;Px002641.1
scaffold_14	2306349	2334300	-	gene_id "PB.990"; transcript_id "PB.990.46";	Px002640;Px002640.1;Px002641;Px002641.1
scaffold_14	2306349	2334300	-	gene_id "PB.990"; transcript_id "PB.990.47";	Px002640;Px002640.1;Px002641;Px002641.1
scaffold_14	2306354	2334255	-	gene_id "PB.990"; transcript_id "PB.990.48";	Px002640;Px002640.1;Px002641;Px002641.1
scaffold_14	2306354	2334295	-	gene_id "PB.990"; transcript_id "PB.990.51";	Px002640;Px002640.1;Px002641;Px002641.1
scaffold_14	2306354	2334300	-	gene_id "PB.990"; transcript_id "PB.990.49";	Px002640;Px002640.1;Px002641;Px002641.1
scaffold_14	2306354	2334300	-	gene_id "PB.990"; transcript_id "PB.990.50";	Px002640;Px002640.1;Px002641;Px002641.1
scaffold_14	2306354	2334300	-	gene_id "PB.990"; transcript_id "PB.990.52";	Px002640;Px002640.1;Px002641;Px002641.1
scaffold_14	2306354	2334300	-	gene_id "PB.990"; transcript_id "PB.990.53";	Px002640;Px002640.1;Px002641;Px002641.1
scaffold_14	2306354	2334300	-	gene_id "PB.990"; transcript_id "PB.990.54";	Px002640;Px002640.1;Px002641;Px002641.1
scaffold_14	2306354	2334300	-	gene_id "PB.990"; transcript_id "PB.990.55";	Px002640;Px002640.1;Px002641;Px002641.1
scaffold_14	2306354	2334300	-	gene_id "PB.990"; transcript_id "PB.990.56";	Px002640;Px002640.1;Px002641;Px002641.1
scaffold_14	2306355	2334300	-	gene_id "PB.990"; transcript_id "PB.990.57";	Px002640;Px002640.1;Px002641;Px002641.1
scaffold_14	2306355	2334300	-	gene_id "PB.990"; transcript_id "PB.990.58";	Px002640;Px002640.1;Px002641;Px002641.1
scaffold_14	2374720	2609605	-	gene_id "PB.990"; transcript_id "PB.990.60";	Px002642;Px002642.1;Px002643;Px002643.1
scaffold_14	3007713	3013722	+	gene_id "PB.1001"; transcript_id "PB.1001.1";	Px002657;Px002657.1;Px002658;Px002658.1;Px002659;Px002659.1
scaffold_14	3114681	3221413	-	gene_id "PB.1004"; transcript_id "PB.1004.1";	Px002666;Px002666.1;Px002667;Px002667.1
scaffold_14	3114685	3221606	-	gene_id "PB.1004"; transcript_id "PB.1004.2";	Px002666;Px002666.1;Px002667;Px002667.1
scaffold_140	180099	204883	-	gene_id "PB.1011"; transcript_id "PB.1011.1";	Px002682;Px002682.1;Px002683;Px002683.1
scaffold_140	180613	204883	-	gene_id "PB.1011"; transcript_id "PB.1011.3";	Px002682;Px002682.1;Px002683;Px002683.1
scaffold_140	180615	204874	-	gene_id "PB.1011"; transcript_id "PB.1011.11";	Px002682;Px002682.1;Px002683;Px002683.1
scaffold_140	180615	204883	-	gene_id "PB.1011"; transcript_id "PB.1011.10";	Px002682;Px002682.1;Px002683;Px002683.1
scaffold_140	180615	204883	-	gene_id "PB.1011"; transcript_id "PB.1011.12";	Px002682;Px002682.1;Px002683;Px002683.1
scaffold_140	234112	253163	+	gene_id "PB.1015"; transcript_id "PB.1015.1";	Px002687;Px002687.1;Px002688;Px002688.1;Px002689;Px002689.1
scaffold_140	234604	253186	-	gene_id "PB.1016"; transcript_id "PB.1016.1";	Px002687;Px002687.1;Px002688;Px002688.1;Px002689;Px002689.1
scaffold_140	234604	253204	-	gene_id "PB.1016"; transcript_id "PB.1016.2";	Px002687;Px002687.1;Px002688;Px002688.1;Px002689;Px002689.1
scaffold_140	242021	250893	+	gene_id "PB.1015"; transcript_id "PB.1015.2";	Px002687;Px002687.1;Px002688;Px002688.1;Px002689;Px002689.1
scaffold_140	259393	279716	+	gene_id "PB.1019"; transcript_id "PB.1019.1";	Px002691;Px002691.1;Px002692;Px002692.1
scaffold_140	1027590	1035240	-	gene_id "PB.1031"; transcript_id "PB.1031.1";	Px002727;Px002727.1;Px002728;Px002728.1
scaffold_142	674910	718654	+	gene_id "PB.1066"; transcript_id "PB.1066.1";	Px002812;Px002812.1;Px002813;Px002813.1
scaffold_142	700693	718654	+	gene_id "PB.1066"; transcript_id "PB.1066.2";	Px002812;Px002812.1;Px002813;Px002813.1
scaffold_142	706047	718652	+	gene_id "PB.1066"; transcript_id "PB.1066.3";	Px002812;Px002812.1;Px002813;Px002813.1
scaffold_143	271134	283868	-	gene_id "PB.1076"; transcript_id "PB.1076.1";	Px002831;Px002831.1;Px002832;Px002832.1
scaffold_143	645488	657639	-	gene_id "PB.1081"; transcript_id "PB.1081.3";	Px002846;Px002846.3;Px002847;Px002847.1;Px002848;Px002848.1
scaffold_144	479496	638490	-	gene_id "PB.1101"; transcript_id "PB.1101.1";	Px002877;Px002877.1;Px002878;Px002878.1;Px002879;Px002879.1
scaffold_144	673559	722054	-	gene_id "PB.1102"; transcript_id "PB.1102.1";	Px002882;Px002882.1;Px002883;Px002883.1
scaffold_147	132491	189101	-	gene_id "PB.1134"; transcript_id "PB.1134.1";	Px002963;Px002963.1;Px002964;Px002964.1;Px002965;Px002965.1;Px002966;Px002966.1
scaffold_147	132493	159968	-	gene_id "PB.1134"; transcript_id "PB.1134.2";	Px002963;Px002963.1;Px002964;Px002964.1
scaffold_147	132493	189102	-	gene_id "PB.1134"; transcript_id "PB.1134.3";	Px002963;Px002963.1;Px002964;Px002964.1;Px002965;Px002965.1;Px002966;Px002966.1
scaffold_147	132494	159969	-	gene_id "PB.1134"; transcript_id "PB.1134.4";	Px002963;Px002963.1;Px002964;Px002964.1
scaffold_147	132495	159969	-	gene_id "PB.1134"; transcript_id "PB.1134.5";	Px002963;Px002963.1;Px002964;Px002964.1
scaffold_147	314454	322656	+	gene_id "PB.1135"; transcript_id "PB.1135.2";	Px002972;Px002972.1;Px002973;Px002973.1
scaffold_147	314460	322660	+	gene_id "PB.1135"; transcript_id "PB.1135.3";	Px002972;Px002972.1;Px002973;Px002973.1
scaffold_147	320490	322033	+	gene_id "PB.1135"; transcript_id "PB.1135.6";	Px002972;Px002972.1;Px002973;Px002973.1
scaffold_147	511966	518611	-	gene_id "PB.1140"; transcript_id "PB.1140.1";	Px002986;Px002986.1;Px002987;Px002987.1
scaffold_147	512014	518860	-	gene_id "PB.1140"; transcript_id "PB.1140.2";	Px002986;Px002986.1;Px002987;Px002987.1
scaffold_147	512020	516273	-	gene_id "PB.1140"; transcript_id "PB.1140.4";	Px002986;Px002986.1;Px002987;Px002987.1
scaffold_147	512020	518248	-	gene_id "PB.1140"; transcript_id "PB.1140.3";	Px002986;Px002986.1;Px002987;Px002987.1
scaffold_148	337171	397153	+	gene_id "PB.1162"; transcript_id "PB.1162.1";	Px003020;Px003020.1;Px003021;Px003021.1;Px003022;Px003022.1
scaffold_148	371093	421892	+	gene_id "PB.1162"; transcript_id "PB.1162.2";	Px003022;Px003022.1;Px003023;Px003023.1;Px003024;Px003024.1
scaffold_148	371094	421891	+	gene_id "PB.1162"; transcript_id "PB.1162.3";	Px003022;Px003022.1;Px003023;Px003023.1;Px003024;Px003024.1
scaffold_148	371095	421891	+	gene_id "PB.1162"; transcript_id "PB.1162.4";	Px003022;Px003022.1;Px003023;Px003023.1;Px003024;Px003024.1
scaffold_148	371096	421888	+	gene_id "PB.1162"; transcript_id "PB.1162.7";	Px003022;Px003022.1;Px003023;Px003023.1;Px003024;Px003024.1
scaffold_148	371096	421892	+	gene_id "PB.1162"; transcript_id "PB.1162.5";	Px003022;Px003022.1;Px003023;Px003023.1;Px003024;Px003024.1
scaffold_148	371096	421893	+	gene_id "PB.1162"; transcript_id "PB.1162.6";	Px003022;Px003022.1;Px003023;Px003023.1;Px003024;Px003024.1
scaffold_148	371101	421892	+	gene_id "PB.1162"; transcript_id "PB.1162.8";	Px003022;Px003022.1;Px003023;Px003023.1;Px003024;Px003024.1
scaffold_148	371595	421892	+	gene_id "PB.1162"; transcript_id "PB.1162.9";	Px003022;Px003022.1;Px003023;Px003023.1;Px003024;Px003024.1
scaffold_148	379198	421892	+	gene_id "PB.1162"; transcript_id "PB.1162.10";	Px003022;Px003022.1;Px003023;Px003023.1;Px003024;Px003024.1
scaffold_148	935872	955535	-	gene_id "PB.1175"; transcript_id "PB.1175.1";	Px003055;Px003055.1;Px003056;Px003056.1
scaffold_148	935873	955503	-	gene_id "PB.1175"; transcript_id "PB.1175.2";	Px003055;Px003055.1;Px003056;Px003056.1
scaffold_148	935874	955515	-	gene_id "PB.1175"; transcript_id "PB.1175.3";	Px003055;Px003055.1;Px003056;Px003056.1
scaffold_148	935879	955550	-	gene_id "PB.1175"; transcript_id "PB.1175.4";	Px003055;Px003055.1;Px003056;Px003056.1
scaffold_148	936563	955502	-	gene_id "PB.1175"; transcript_id "PB.1175.6";	Px003055;Px003055.1;Px003056;Px003056.1
scaffold_148	936563	955564	-	gene_id "PB.1175"; transcript_id "PB.1175.5";	Px003055;Px003055.1;Px003056;Px003056.1
scaffold_148	936809	955523	-	gene_id "PB.1175"; transcript_id "PB.1175.7";	Px003055;Px003055.1;Px003056;Px003056.1
scaffold_148	1213778	1232491	+	gene_id "PB.1183"; transcript_id "PB.1183.1";	Px003067;Px003067.1;Px003068;Px003068.1;Px003069;Px003069.1
scaffold_148	1548611	1572964	-	gene_id "PB.1188"; transcript_id "PB.1188.1";	Px003082;Px003082.1;Px003083;Px003083.1
scaffold_149	271871	338861	-	gene_id "PB.1201"; transcript_id "PB.1201.1";	Px003112;Px003112.1;Px003113;Px003113.1
scaffold_15	810250	827302	-	gene_id "PB.1225"; transcript_id "PB.1225.17";	Px003176;Px003176.1;Px003177;Px003177.1
scaffold_15	810250	835020	-	gene_id "PB.1225"; transcript_id "PB.1225.16";	Px003176;Px003176.1;Px003177;Px003177.1
scaffold_15	810251	835048	-	gene_id "PB.1225"; transcript_id "PB.1225.18";	Px003176;Px003176.1;Px003177;Px003177.1
scaffold_15	810254	827302	-	gene_id "PB.1225"; transcript_id "PB.1225.20";	Px003176;Px003176.1;Px003177;Px003177.1
scaffold_15	810254	834996	-	gene_id "PB.1225"; transcript_id "PB.1225.21";	Px003176;Px003176.1;Px003177;Px003177.1
scaffold_15	810254	835020	-	gene_id "PB.1225"; transcript_id "PB.1225.19";	Px003176;Px003176.1;Px003177;Px003177.1
scaffold_15	810254	835067	-	gene_id "PB.1225"; transcript_id "PB.1225.22";	Px003176;Px003176.1;Px003177;Px003177.1
scaffold_15	2142754	2154082	-	gene_id "PB.1237"; transcript_id "PB.1237.5";	Px003238;Px003238.1;Px003239;Px003239.1
scaffold_15	2179020	2192461	-	gene_id "PB.1237"; transcript_id "PB.1237.10";	Px003242;Px003242.1;Px003243;Px003243.1
scaffold_150	141094	239579	+	gene_id "PB.1248"; transcript_id "PB.1248.4";	Px003284;Px003284.2;Px003285;Px003285.1
scaffold_151	316521	365344	+	gene_id "PB.1256"; transcript_id "PB.1256.1";	Px003310;Px003310.1;Px003311;Px003311.2;Px003312;Px003312.1;Px003313;Px003313.1;Px003314;Px003314.1
scaffold_151	316536	365348	+	gene_id "PB.1256"; transcript_id "PB.1256.2";	Px003310;Px003310.1;Px003311;Px003311.2;Px003312;Px003312.1;Px003313;Px003313.1;Px003314;Px003314.1
scaffold_151	319589	365344	+	gene_id "PB.1256"; transcript_id "PB.1256.3";	Px003310;Px003310.1;Px003311;Px003311.2;Px003312;Px003312.1;Px003313;Px003313.1;Px003314;Px003314.1
scaffold_151	326963	330758	-	gene_id "PB.1257"; transcript_id "PB.1257.3";	Px003312;Px003312.1;Px003313;Px003313.1
scaffold_151	436203	443821	+	gene_id "PB.1262"; transcript_id "PB.1262.1";	Px003319;Px003319.1;Px003320;Px003320.1
scaffold_151	436204	443816	+	gene_id "PB.1262"; transcript_id "PB.1262.2";	Px003319;Px003319.1;Px003320;Px003320.1
scaffold_151	436225	443832	+	gene_id "PB.1262"; transcript_id "PB.1262.3";	Px003319;Px003319.1;Px003320;Px003320.1
scaffold_151	700334	816880	+	gene_id "PB.1266"; transcript_id "PB.1266.3";	Px003337;Px003337.1;Px003338;Px003338.1;Px003339;Px003339.1;Px003340;Px003340.1
scaffold_151	700334	816885	+	gene_id "PB.1266"; transcript_id "PB.1266.2";	Px003337;Px003337.1;Px003338;Px003338.1;Px003339;Px003339.1;Px003340;Px003340.1
scaffold_151	700334	816885	+	gene_id "PB.1266"; transcript_id "PB.1266.4";	Px003337;Px003337.1;Px003338;Px003338.1;Px003339;Px003339.1;Px003340;Px003340.1
scaffold_151	853893	873555	+	gene_id "PB.1266"; transcript_id "PB.1266.12";	Px003342;Px003342.1;Px003343;Px003343.1
scaffold_151	853893	873629	+	gene_id "PB.1266"; transcript_id "PB.1266.11";	Px003342;Px003342.1;Px003343;Px003343.1
scaffold_151	1115976	1126070	-	gene_id "PB.1271"; transcript_id "PB.1271.3";	Px003363;Px003363.1;Px003364;Px003364.1
scaffold_151	1176791	1184008	+	gene_id "PB.1276"; transcript_id "PB.1276.1";	Px003374;Px003374.1;Px003375;Px003375.1;Px003376;Px003376.1
scaffold_151	1176819	1183940	+	gene_id "PB.1276"; transcript_id "PB.1276.2";	Px003374;Px003374.1;Px003375;Px003375.1;Px003376;Px003376.1
scaffold_151	1176823	1183935	+	gene_id "PB.1276"; transcript_id "PB.1276.3";	Px003374;Px003374.1;Px003375;Px003375.1;Px003376;Px003376.1
scaffold_151	1176827	1183935	+	gene_id "PB.1276"; transcript_id "PB.1276.4";	Px003374;Px003374.1;Px003375;Px003375.1;Px003376;Px003376.1
scaffold_151	1176828	1183934	+	gene_id "PB.1276"; transcript_id "PB.1276.5";	Px003374;Px003374.1;Px003375;Px003375.1;Px003376;Px003376.1
scaffold_151	1176830	1183935	+	gene_id "PB.1276"; transcript_id "PB.1276.6";	Px003374;Px003374.1;Px003375;Px003375.1;Px003376;Px003376.1
scaffold_151	1176830	1183940	+	gene_id "PB.1276"; transcript_id "PB.1276.7";	Px003374;Px003374.1;Px003375;Px003375.1;Px003376;Px003376.1
scaffold_151	1176831	1183932	+	gene_id "PB.1276"; transcript_id "PB.1276.8";	Px003374;Px003374.1;Px003375;Px003375.1;Px003376;Px003376.1
scaffold_151	1176836	1183941	+	gene_id "PB.1276"; transcript_id "PB.1276.9";	Px003374;Px003374.1;Px003375;Px003375.1;Px003376;Px003376.1
scaffold_151	1176842	1183940	+	gene_id "PB.1276"; transcript_id "PB.1276.10";	Px003374;Px003374.1;Px003375;Px003375.1;Px003376;Px003376.1
scaffold_151	1176845	1183932	+	gene_id "PB.1276"; transcript_id "PB.1276.11";	Px003374;Px003374.1;Px003375;Px003375.1;Px003376;Px003376.1
scaffold_151	1176845	1183940	+	gene_id "PB.1276"; transcript_id "PB.1276.12";	Px003374;Px003374.1;Px003375;Px003375.1;Px003376;Px003376.1
scaffold_151	1176846	1183935	+	gene_id "PB.1276"; transcript_id "PB.1276.13";	Px003374;Px003374.1;Px003375;Px003375.1;Px003376;Px003376.1
scaffold_151	1176847	1183934	+	gene_id "PB.1276"; transcript_id "PB.1276.14";	Px003374;Px003374.1;Px003375;Px003375.1;Px003376;Px003376.1
scaffold_151	1176853	1183940	+	gene_id "PB.1276"; transcript_id "PB.1276.15";	Px003374;Px003374.1;Px003375;Px003375.1;Px003376;Px003376.1
scaffold_151	1176858	1183940	+	gene_id "PB.1276"; transcript_id "PB.1276.16";	Px003374;Px003374.1;Px003375;Px003375.1;Px003376;Px003376.1
scaffold_151	1178331	1183940	+	gene_id "PB.1276"; transcript_id "PB.1276.17";	Px003374;Px003374.1;Px003375;Px003375.1;Px003376;Px003376.1
scaffold_151	1178373	1183940	+	gene_id "PB.1276"; transcript_id "PB.1276.18";	Px003374;Px003374.1;Px003375;Px003375.1;Px003376;Px003376.1
scaffold_151	1179347	1183935	+	gene_id "PB.1276"; transcript_id "PB.1276.19";	Px003374;Px003374.1;Px003375;Px003375.1;Px003376;Px003376.1
scaffold_151	1179994	1183935	+	gene_id "PB.1276"; transcript_id "PB.1276.20";	Px003374;Px003374.1;Px003375;Px003375.1;Px003376;Px003376.1
scaffold_152	426229	434948	+	gene_id "PB.1286"; transcript_id "PB.1286.1";	Px003404;Px003404.1;Px003405;Px003405.1
scaffold_152	434277	436656	-	gene_id "PB.1287"; transcript_id "PB.1287.2";	Px003404;Px003404.1;Px003405;Px003405.1
scaffold_152	434277	436664	-	gene_id "PB.1287"; transcript_id "PB.1287.1";	Px003404;Px003404.1;Px003405;Px003405.1
scaffold_153	336079	370138	+	gene_id "PB.1309"; transcript_id "PB.1309.1";	Px003451;Px003451.1;Px003452;Px003452.2
scaffold_153	449963	495324	+	gene_id "PB.1317"; transcript_id "PB.1317.1";	Px003459;Px003459.1;Px003460;Px003460.1;Px003461;Px003461.1
scaffold_154	6845	92107	-	gene_id "PB.1324"; transcript_id "PB.1324.4";	Px003479;Px003479.1;Px003480;Px003480.1
scaffold_154	124533	188595	+	gene_id "PB.1327"; transcript_id "PB.1327.1";	Px003483;Px003483.1;Px003484;Px003484.1
scaffold_154	124533	188595	+	gene_id "PB.1327"; transcript_id "PB.1327.2";	Px003483;Px003483.1;Px003484;Px003484.1
scaffold_154	127680	188592	+	gene_id "PB.1327"; transcript_id "PB.1327.3";	Px003483;Px003483.1;Px003484;Px003484.1
scaffold_154	127687	188595	+	gene_id "PB.1327"; transcript_id "PB.1327.4";	Px003483;Px003483.1;Px003484;Px003484.1
scaffold_154	129234	188595	+	gene_id "PB.1327"; transcript_id "PB.1327.5";	Px003483;Px003483.1;Px003484;Px003484.1
scaffold_154	129236	188594	+	gene_id "PB.1327"; transcript_id "PB.1327.6";	Px003483;Px003483.1;Px003484;Px003484.1
scaffold_155	230475	341397	-	gene_id "PB.1340"; transcript_id "PB.1340.6";	Px003520;Px003520.1;Px003521;Px003521.1
scaffold_155	230475	341402	-	gene_id "PB.1340"; transcript_id "PB.1340.7";	Px003520;Px003520.1;Px003521;Px003521.1
scaffold_156	40260	46818	+	gene_id "PB.1347"; transcript_id "PB.1347.1";	Px003538;Px003538.1;Px003539;Px003539.1
scaffold_156	208279	225862	-	gene_id "PB.1349"; transcript_id "PB.1349.1";	Px003545;Px003545.2;Px003546;Px003546.1
scaffold_156	251302	442561	+	gene_id "PB.1350"; transcript_id "PB.1350.2";	Px003548;Px003548.1;Px003549;Px003549.4
scaffold_156	251306	442555	+	gene_id "PB.1350"; transcript_id "PB.1350.4";	Px003548;Px003548.1;Px003549;Px003549.4
scaffold_156	251306	442559	+	gene_id "PB.1350"; transcript_id "PB.1350.3";	Px003548;Px003548.1;Px003549;Px003549.4
scaffold_156	251412	442555	+	gene_id "PB.1350"; transcript_id "PB.1350.5";	Px003548;Px003548.1;Px003549;Px003549.4
scaffold_158	436678	453885	-	gene_id "PB.1365"; transcript_id "PB.1365.1";	Px003602;Px003602.1;Px003603;Px003603.1
scaffold_159	157421	301594	+	gene_id "PB.1377"; transcript_id "PB.1377.2";	Px003629;Px003629.1;Px003630;Px003630.1;Px003631;Px003631.1
scaffold_159	157421	304832	+	gene_id "PB.1377"; transcript_id "PB.1377.3";	Px003629;Px003629.1;Px003630;Px003630.1;Px003631;Px003631.1
scaffold_159	157421	309532	+	gene_id "PB.1377"; transcript_id "PB.1377.1";	Px003629;Px003629.1;Px003630;Px003630.1;Px003631;Px003631.1;Px003632;Px003632.1
scaffold_159	157421	309533	+	gene_id "PB.1377"; transcript_id "PB.1377.4";	Px003629;Px003629.1;Px003630;Px003630.1;Px003631;Px003631.1;Px003632;Px003632.1
scaffold_159	157506	304838	+	gene_id "PB.1377"; transcript_id "PB.1377.5";	Px003629;Px003629.1;Px003630;Px003630.1;Px003631;Px003631.1
scaffold_159	157519	309532	+	gene_id "PB.1377"; transcript_id "PB.1377.6";	Px003629;Px003629.1;Px003630;Px003630.1;Px003631;Px003631.1;Px003632;Px003632.1
scaffold_159	191680	309532	+	gene_id "PB.1377"; transcript_id "PB.1377.9";	Px003629;Px003629.1;Px003630;Px003630.1;Px003631;Px003631.1;Px003632;Px003632.1
scaffold_159	191701	304831	+	gene_id "PB.1377"; transcript_id "PB.1377.10";	Px003629;Px003629.1;Px003630;Px003630.1;Px003631;Px003631.1
scaffold_159	299898	309533	+	gene_id "PB.1377"; transcript_id "PB.1377.12";	Px003631;Px003631.1;Px003632;Px003632.1
scaffold_159	320253	339763	-	gene_id "PB.1380"; transcript_id "PB.1380.1";	Px003634;Px003634.1;Px003635;Px003635.1
scaffold_16	6422	49538	-	gene_id "PB.1390"; transcript_id "PB.1390.1";	Px003653;Px003653.1;Px003654;Px003654.1;Px003655;Px003655.1
scaffold_16	6428	65390	-	gene_id "PB.1390"; transcript_id "PB.1390.2";	Px003653;Px003653.1;Px003654;Px003654.1;Px003655;Px003655.1
scaffold_16	6433	60626	-	gene_id "PB.1390"; transcript_id "PB.1390.3";	Px003653;Px003653.1;Px003654;Px003654.1;Px003655;Px003655.1
scaffold_16	6433	70389	-	gene_id "PB.1390"; transcript_id "PB.1390.4";	Px003653;Px003653.1;Px003654;Px003654.1;Px003655;Px003655.1
scaffold_16	6435	70404	-	gene_id "PB.1390"; transcript_id "PB.1390.5";	Px003653;Px003653.1;Px003654;Px003654.1;Px003655;Px003655.1
scaffold_16	295607	355359	+	gene_id "PB.1396"; transcript_id "PB.1396.2";	Px003666;Px003666.1;Px003667;Px003667.1;Px003668;Px003668.1
scaffold_16	295607	355959	+	gene_id "PB.1396"; transcript_id "PB.1396.3";	Px003666;Px003666.1;Px003667;Px003667.1;Px003668;Px003668.1
scaffold_16	295607	355959	+	gene_id "PB.1396"; transcript_id "PB.1396.7";	Px003666;Px003666.1;Px003667;Px003667.1;Px003668;Px003668.1
scaffold_16	295607	355960	+	gene_id "PB.1396"; transcript_id "PB.1396.1";	Px003666;Px003666.1;Px003667;Px003667.1;Px003668;Px003668.1
scaffold_16	295607	355962	+	gene_id "PB.1396"; transcript_id "PB.1396.5";	Px003666;Px003666.1;Px003667;Px003667.1;Px003668;Px003668.1
scaffold_16	295607	355962	+	gene_id "PB.1396"; transcript_id "PB.1396.6";	Px003666;Px003666.1;Px003667;Px003667.1;Px003668;Px003668.1
scaffold_16	295607	355962	+	gene_id "PB.1396"; transcript_id "PB.1396.8";	Px003666;Px003666.1;Px003667;Px003667.1;Px003668;Px003668.1
scaffold_16	295607	355963	+	gene_id "PB.1396"; transcript_id "PB.1396.4";	Px003666;Px003666.1;Px003667;Px003667.1;Px003668;Px003668.1
scaffold_16	295609	355962	+	gene_id "PB.1396"; transcript_id "PB.1396.9";	Px003666;Px003666.1;Px003667;Px003667.1;Px003668;Px003668.1
scaffold_16	295617	355959	+	gene_id "PB.1396"; transcript_id "PB.1396.10";	Px003666;Px003666.1;Px003667;Px003667.1;Px003668;Px003668.1
scaffold_16	296499	355962	+	gene_id "PB.1396"; transcript_id "PB.1396.11";	Px003666;Px003666.1;Px003667;Px003667.1;Px003668;Px003668.1
scaffold_16	296515	355964	+	gene_id "PB.1396"; transcript_id "PB.1396.12";	Px003666;Px003666.1;Px003667;Px003667.1;Px003668;Px003668.1
scaffold_16	499373	604647	-	gene_id "PB.1401"; transcript_id "PB.1401.1";	Px003672;Px003672.1;Px003673;Px003673.1
scaffold_16	499373	604647	-	gene_id "PB.1401"; transcript_id "PB.1401.2";	Px003672;Px003672.1;Px003673;Px003673.1
scaffold_16	499379	604657	-	gene_id "PB.1401"; transcript_id "PB.1401.4";	Px003672;Px003672.1;Px003673;Px003673.1
scaffold_16	875754	878861	+	gene_id "PB.1413"; transcript_id "PB.1413.1";	Px003690;Px003690.1;Px003691;Px003691.1
scaffold_16	878252	884905	-	gene_id "PB.1414"; transcript_id "PB.1414.1";	Px003691;Px003691.1;Px003692;Px003692.1
scaffold_16	1289802	1314960	-	gene_id "PB.1428"; transcript_id "PB.1428.1";	Px003707;Px003707.1;Px003708;Px003708.1;Px003709;Px003709.1
scaffold_16	1772674	1804922	+	gene_id "PB.1444"; transcript_id "PB.1444.1";	Px003734;Px003734.1;Px003735;Px003735.1
scaffold_16	2925103	2935793	-	gene_id "PB.1479"; transcript_id "PB.1479.2";	Px003790;Px003790.1;Px003791;Px003791.1
scaffold_16	3134426	3145235	-	gene_id "PB.1486"; transcript_id "PB.1486.2";	Px003804;Px003804.5;Px003805;Px003805.1
scaffold_162	581231	627200	-	gene_id "PB.1517"; transcript_id "PB.1517.2";	Px003940;Px003940.1;Px003941;Px003941.1
scaffold_162	822649	849488	+	gene_id "PB.1516"; transcript_id "PB.1516.4";	Px003950;Px003950.1;Px003951;Px003951.1;Px003952;Px003952.1
scaffold_162	1086200	1208210	+	gene_id "PB.1520"; transcript_id "PB.1520.2";	Px003968;Px003968.1;Px003969;Px003969.1;Px003970;Px003970.1
scaffold_162	1086292	1176420	+	gene_id "PB.1520"; transcript_id "PB.1520.5";	Px003968;Px003968.1;Px003969;Px003969.1;Px003970;Px003970.1
scaffold_162	1086292	1207751	+	gene_id "PB.1520"; transcript_id "PB.1520.6";	Px003968;Px003968.1;Px003969;Px003969.1;Px003970;Px003970.1
scaffold_162	1086292	1208864	+	gene_id "PB.1520"; transcript_id "PB.1520.4";	Px003968;Px003968.1;Px003969;Px003969.1;Px003970;Px003970.1
scaffold_162	1086292	1208877	+	gene_id "PB.1520"; transcript_id "PB.1520.7";	Px003968;Px003968.1;Px003969;Px003969.1;Px003970;Px003970.1
scaffold_162	1086292	1214913	+	gene_id "PB.1520"; transcript_id "PB.1520.3";	Px003968;Px003968.1;Px003969;Px003969.1;Px003970;Px003970.1
scaffold_162	1086465	1208877	+	gene_id "PB.1520"; transcript_id "PB.1520.8";	Px003968;Px003968.1;Px003969;Px003969.1;Px003970;Px003970.1
scaffold_162	1118915	1215639	+	gene_id "PB.1520"; transcript_id "PB.1520.9";	Px003968;Px003968.1;Px003969;Px003969.1;Px003970;Px003970.1
scaffold_162	1118916	1207762	+	gene_id "PB.1520"; transcript_id "PB.1520.10";	Px003968;Px003968.1;Px003969;Px003969.1;Px003970;Px003970.1
scaffold_162	1118917	1208877	+	gene_id "PB.1520"; transcript_id "PB.1520.11";	Px003968;Px003968.1;Px003969;Px003969.1;Px003970;Px003970.1
scaffold_162	1118957	1214372	+	gene_id "PB.1520"; transcript_id "PB.1520.12";	Px003968;Px003968.1;Px003969;Px003969.1;Px003970;Px003970.1
scaffold_162	1244409	1252153	+	gene_id "PB.1522"; transcript_id "PB.1522.1";	Px003973;Px003973.1;Px003974;Px003974.1
scaffold_162	1253449	1255719	+	gene_id "PB.1523"; transcript_id "PB.1523.1";	Px003975;Px003975.1;Px003976;Px003976.1
scaffold_163	449500	458587	+	gene_id "PB.1535"; transcript_id "PB.1535.1";	Px004007;Px004007.2;Px004008;Px004008.1
scaffold_163	463144	488898	+	gene_id "PB.1536"; transcript_id "PB.1536.1";	Px004010;Px004010.1;Px004011;Px004011.1
scaffold_163	463145	488894	+	gene_id "PB.1536"; transcript_id "PB.1536.2";	Px004010;Px004010.1;Px004011;Px004011.1
scaffold_164	15546	47801	-	gene_id "PB.1542"; transcript_id "PB.1542.1";	Px004023;Px004023.1;Px004024;Px004024.1
scaffold_166	136493	157242	-	gene_id "PB.1570"; transcript_id "PB.1570.1";	Px004092;Px004092.1;Px004093;Px004093.1
scaffold_166	385791	486340	+	gene_id "PB.1574"; transcript_id "PB.1574.1";	Px004103;Px004103.1;Px004104;Px004104.1;Px004105;Px004105.1;Px004106;Px004106.1;Px004107;Px004107.2
scaffold_166	385820	486263	+	gene_id "PB.1574"; transcript_id "PB.1574.2";	Px004103;Px004103.1;Px004104;Px004104.1;Px004105;Px004105.1;Px004106;Px004106.1;Px004107;Px004107.2
scaffold_166	385820	486307	+	gene_id "PB.1574"; transcript_id "PB.1574.3";	Px004103;Px004103.1;Px004104;Px004104.1;Px004105;Px004105.1;Px004106;Px004106.1;Px004107;Px004107.2
scaffold_166	395708	486303	+	gene_id "PB.1574"; transcript_id "PB.1574.5";	Px004103;Px004103.1;Px004104;Px004104.1;Px004105;Px004105.1;Px004106;Px004106.1;Px004107;Px004107.2
scaffold_166	796775	811526	-	gene_id "PB.1578"; transcript_id "PB.1578.4";	Px004117;Px004117.1;Px004118;Px004118.1
scaffold_166	796783	811510	-	gene_id "PB.1578"; transcript_id "PB.1578.5";	Px004117;Px004117.1;Px004118;Px004118.1
scaffold_166	797238	808008	-	gene_id "PB.1578"; transcript_id "PB.1578.6";	Px004117;Px004117.1;Px004118;Px004118.1
scaffold_166	797970	811530	-	gene_id "PB.1578"; transcript_id "PB.1578.8";	Px004117;Px004117.1;Px004118;Px004118.1
scaffold_166	797970	811544	-	gene_id "PB.1578"; transcript_id "PB.1578.7";	Px004117;Px004117.1;Px004118;Px004118.1
scaffold_167	97211	114837	-	gene_id "PB.1592"; transcript_id "PB.1592.1";	Px004148;Px004148.1;Px004149;Px004149.1;Px004150;Px004150.1
scaffold_167	97938	115240	-	gene_id "PB.1592"; transcript_id "PB.1592.2";	Px004148;Px004148.1;Px004149;Px004149.1;Px004150;Px004150.1
scaffold_167	483921	536905	-	gene_id "PB.1595"; transcript_id "PB.1595.1";	Px004161;Px004161.1;Px004162;Px004162.1;Px004163;Px004163.1
scaffold_167	485760	536761	-	gene_id "PB.1595"; transcript_id "PB.1595.3";	Px004161;Px004161.1;Px004162;Px004162.1;Px004163;Px004163.1
scaffold_167	537061	570591	+	gene_id "PB.1596"; transcript_id "PB.1596.1";	Px004163;Px004163.1;Px004164;Px004164.1
scaffold_167	600662	623690	-	gene_id "PB.1598"; transcript_id "PB.1598.1";	Px004167;Px004167.1;Px004168;Px004168.1
scaffold_167	600662	639409	-	gene_id "PB.1598"; transcript_id "PB.1598.2";	Px004167;Px004167.1;Px004168;Px004168.1
scaffold_167	600663	639410	-	gene_id "PB.1598"; transcript_id "PB.1598.3";	Px004167;Px004167.1;Px004168;Px004168.1
scaffold_168	102065	112772	-	gene_id "PB.1601"; transcript_id "PB.1601.1";	Px004171;Px004171.1;Px004172;Px004172.1
scaffold_168	102066	112772	-	gene_id "PB.1601"; transcript_id "PB.1601.2";	Px004171;Px004171.1;Px004172;Px004172.1
scaffold_169	245923	258083	-	gene_id "PB.1618"; transcript_id "PB.1618.1";	Px004205;Px004205.1;Px004206;Px004206.1
scaffold_17	734307	828062	-	gene_id "PB.1637"; transcript_id "PB.1637.1";	Px004247;Px004247.1;Px004248;Px004248.3;Px004249;Px004249.1
scaffold_17	742418	828068	-	gene_id "PB.1637"; transcript_id "PB.1637.2";	Px004248;Px004248.3;Px004249;Px004249.1
scaffold_17	745804	828069	-	gene_id "PB.1637"; transcript_id "PB.1637.3";	Px004248;Px004248.3;Px004249;Px004249.1
scaffold_17	748812	828062	-	gene_id "PB.1637"; transcript_id "PB.1637.4";	Px004248;Px004248.3;Px004249;Px004249.1
scaffold_17	757947	828072	-	gene_id "PB.1637"; transcript_id "PB.1637.6";	Px004248;Px004248.3;Px004249;Px004249.1
scaffold_17	763993	828062	-	gene_id "PB.1637"; transcript_id "PB.1637.7";	Px004248;Px004248.3;Px004249;Px004249.1
scaffold_17	767806	828086	+	gene_id "PB.1636"; transcript_id "PB.1636.1";	Px004248;Px004248.3;Px004249;Px004249.1
scaffold_17	767814	828072	-	gene_id "PB.1637"; transcript_id "PB.1637.8";	Px004248;Px004248.3;Px004249;Px004249.1
scaffold_17	1117082	1180648	-	gene_id "PB.1649"; transcript_id "PB.1649.6";	Px004264;Px004264.2;Px004265;Px004265.1
scaffold_17	1572386	1583820	+	gene_id "PB.1654"; transcript_id "PB.1654.1";	Px004279;Px004279.1;Px004280;Px004280.1
scaffold_17	1634027	1638513	+	gene_id "PB.1657"; transcript_id "PB.1657.1";	Px004285;Px004285.1;Px004286;Px004286.1
scaffold_17	1676831	1713452	-	gene_id "PB.1662"; transcript_id "PB.1662.1";	Px004296;Px004296.2;Px004297;Px004297.1;Px004298;Px004298.1;Px004299;Px004299.1
scaffold_17	1676834	1713452	-	gene_id "PB.1662"; transcript_id "PB.1662.2";	Px004296;Px004296.2;Px004297;Px004297.1;Px004298;Px004298.1;Px004299;Px004299.1
scaffold_170	402267	460698	+	gene_id "PB.1666"; transcript_id "PB.1666.3";	Px004314;Px004314.1;Px004315;Px004315.1
scaffold_170	402276	460698	+	gene_id "PB.1666"; transcript_id "PB.1666.4";	Px004314;Px004314.1;Px004315;Px004315.1
scaffold_170	439840	460697	+	gene_id "PB.1666"; transcript_id "PB.1666.5";	Px004314;Px004314.1;Px004315;Px004315.1
scaffold_170	439841	460697	+	gene_id "PB.1666"; transcript_id "PB.1666.6";	Px004314;Px004314.1;Px004315;Px004315.1
scaffold_170	561258	589943	-	gene_id "PB.1669"; transcript_id "PB.1669.2";	Px004324;Px004324.1;Px004325;Px004325.1
scaffold_170	561258	590010	-	gene_id "PB.1669"; transcript_id "PB.1669.1";	Px004324;Px004324.1;Px004325;Px004325.1
scaffold_170	561259	590019	-	gene_id "PB.1669"; transcript_id "PB.1669.3";	Px004324;Px004324.1;Px004325;Px004325.1
scaffold_170	561259	590020	-	gene_id "PB.1669"; transcript_id "PB.1669.5";	Px004324;Px004324.1;Px004325;Px004325.1
scaffold_171	190280	205456	+	gene_id "PB.1675"; transcript_id "PB.1675.1";	Px004333;Px004333.1;Px004334;Px004334.1
scaffold_171	401137	446586	+	gene_id "PB.1679"; transcript_id "PB.1679.1";	Px004340;Px004340.1;Px004341;Px004341.1
scaffold_171	401137	460000	+	gene_id "PB.1679"; transcript_id "PB.1679.2";	Px004340;Px004340.1;Px004341;Px004341.1
scaffold_171	401137	460000	+	gene_id "PB.1679"; transcript_id "PB.1679.3";	Px004340;Px004340.1;Px004341;Px004341.1
scaffold_171	401162	446582	+	gene_id "PB.1679"; transcript_id "PB.1679.4";	Px004340;Px004340.1;Px004341;Px004341.1
scaffold_172	360036	384132	-	gene_id "PB.1688"; transcript_id "PB.1688.1";	Px004352;Px004352.1;Px004353;Px004353.1
scaffold_172	360049	384089	-	gene_id "PB.1688"; transcript_id "PB.1688.3";	Px004352;Px004352.1;Px004353;Px004353.1
scaffold_172	360054	384089	-	gene_id "PB.1688"; transcript_id "PB.1688.4";	Px004352;Px004352.1;Px004353;Px004353.1
scaffold_173	1055741	1059277	+	gene_id "PB.1701"; transcript_id "PB.1701.1";	Px004409;Px004409.1;Px004410;Px004410.1
scaffold_174	591126	616357	-	gene_id "PB.1721"; transcript_id "PB.1721.1";	Px004452;Px004452.1;Px004453;Px004453.1
scaffold_175	375606	386718	-	gene_id "PB.1729"; transcript_id "PB.1729.1";	Px004478;Px004478.1;Px004479;Px004479.1;Px004480;Px004480.1
scaffold_175	375608	386718	-	gene_id "PB.1729"; transcript_id "PB.1729.2";	Px004478;Px004478.1;Px004479;Px004479.1;Px004480;Px004480.1
scaffold_175	375608	386718	-	gene_id "PB.1729"; transcript_id "PB.1729.3";	Px004478;Px004478.1;Px004479;Px004479.1;Px004480;Px004480.1
scaffold_175	376598	386718	-	gene_id "PB.1729"; transcript_id "PB.1729.5";	Px004478;Px004478.1;Px004479;Px004479.1;Px004480;Px004480.1
scaffold_175	935452	951896	-	gene_id "PB.1743"; transcript_id "PB.1743.2";	Px004512;Px004512.1;Px004513;Px004513.1
scaffold_176	504676	555451	+	gene_id "PB.1756"; transcript_id "PB.1756.1";	Px004543;Px004543.1;Px004544;Px004544.1
scaffold_177	424333	435724	-	gene_id "PB.1763"; transcript_id "PB.1763.1";	Px004565;Px004565.1;Px004566;Px004566.1
scaffold_178	391308	444456	+	gene_id "PB.1776"; transcript_id "PB.1776.1";	Px004602;Px004602.1;Px004603;Px004603.1
scaffold_178	391314	444453	+	gene_id "PB.1776"; transcript_id "PB.1776.2";	Px004602;Px004602.1;Px004603;Px004603.1
scaffold_178	410577	444457	+	gene_id "PB.1776"; transcript_id "PB.1776.3";	Px004602;Px004602.1;Px004603;Px004603.1
scaffold_178	410591	444453	+	gene_id "PB.1776"; transcript_id "PB.1776.4";	Px004602;Px004602.1;Px004603;Px004603.1
scaffold_178	410591	444453	+	gene_id "PB.1776"; transcript_id "PB.1776.5";	Px004602;Px004602.1;Px004603;Px004603.1
scaffold_179	177390	205653	+	gene_id "PB.1791"; transcript_id "PB.1791.1";	Px004621;Px004621.1;Px004622;Px004622.1
scaffold_18	65116	136094	-	gene_id "PB.1799"; transcript_id "PB.1799.6";	Px004642;Px004642.1;Px004643;Px004643.1;Px004644;Px004644.1;Px004645;Px004645.1
scaffold_18	65116	159611	-	gene_id "PB.1799"; transcript_id "PB.1799.4";	Px004642;Px004642.1;Px004643;Px004643.1;Px004644;Px004644.1;Px004645;Px004645.1
scaffold_18	874277	883791	-	gene_id "PB.1812"; transcript_id "PB.1812.1";	Px004677;Px004677.1;Px004678;Px004678.1
scaffold_18	876866	883790	-	gene_id "PB.1812"; transcript_id "PB.1812.3";	Px004677;Px004677.1;Px004678;Px004678.1
scaffold_18	876866	883802	-	gene_id "PB.1812"; transcript_id "PB.1812.2";	Px004677;Px004677.1;Px004678;Px004678.1
scaffold_18	891085	1032861	-	gene_id "PB.1814"; transcript_id "PB.1814.1";	Px004679;Px004679.1;Px004680;Px004680.1;Px004681;Px004681.1
scaffold_18	891088	1032895	-	gene_id "PB.1814"; transcript_id "PB.1814.2";	Px004679;Px004679.1;Px004680;Px004680.1;Px004681;Px004681.1
scaffold_18	1538765	1544025	-	gene_id "PB.1834"; transcript_id "PB.1834.2";	Px004709;Px004709.1;Px004710;Px004710.1
scaffold_180	40341	95861	+	gene_id "PB.1836"; transcript_id "PB.1836.1";	Px004716;Px004716.1;Px004717;Px004717.1
scaffold_180	65210	95859	+	gene_id "PB.1836"; transcript_id "PB.1836.2";	Px004716;Px004716.1;Px004717;Px004717.1
scaffold_180	67832	95859	+	gene_id "PB.1836"; transcript_id "PB.1836.3";	Px004716;Px004716.1;Px004717;Px004717.1
scaffold_180	72355	95857	+	gene_id "PB.1836"; transcript_id "PB.1836.4";	Px004716;Px004716.1;Px004717;Px004717.1
scaffold_180	135648	168847	-	gene_id "PB.1841"; transcript_id "PB.1841.5";	Px004721;Px004721.1;Px004722;Px004722.1
scaffold_181	242667	246581	-	gene_id "PB.1856"; transcript_id "PB.1856.1";	Px004762;Px004762.1;Px004763;Px004763.1
scaffold_183	120056	134326	-	gene_id "PB.1878"; transcript_id "PB.1878.5";	Px004802;Px004802.1;Px004803;Px004803.1
scaffold_183	509049	550253	+	gene_id "PB.1883"; transcript_id "PB.1883.1";	Px004814;Px004814.1;Px004815;Px004815.1;Px004816;Px004816.1;Px004817;Px004817.1;Px004818;Px004818.1;Px004819;Px004819.1
scaffold_183	509060	566037	+	gene_id "PB.1883"; transcript_id "PB.1883.2";	Px004814;Px004814.1;Px004815;Px004815.1;Px004816;Px004816.1;Px004817;Px004817.1;Px004818;Px004818.1;Px004819;Px004819.1;Px004820;Px004820.1
scaffold_183	599718	621183	+	gene_id "PB.1885"; transcript_id "PB.1885.1";	Px004827;Px004827.1;Px004828;Px004828.1
scaffold_184	475641	502741	-	gene_id "PB.1901"; transcript_id "PB.1901.2";	Px004848;Px004848.1;Px004849;Px004849.1;Px004850;Px004850.1
scaffold_184	475641	502754	-	gene_id "PB.1901"; transcript_id "PB.1901.1";	Px004848;Px004848.1;Px004849;Px004849.1;Px004850;Px004850.1
scaffold_184	475645	502768	-	gene_id "PB.1901"; transcript_id "PB.1901.3";	Px004848;Px004848.1;Px004849;Px004849.1;Px004850;Px004850.1
scaffold_185	569175	589272	+	gene_id "PB.1909"; transcript_id "PB.1909.1";	Px004871;Px004871.1;Px004872;Px004872.1
scaffold_185	575609	589275	+	gene_id "PB.1909"; transcript_id "PB.1909.2";	Px004871;Px004871.1;Px004872;Px004872.1
scaffold_186	881821	887001	+	gene_id "PB.1933"; transcript_id "PB.1933.1";	Px004923;Px004923.1;Px004924;Px004924.1
scaffold_186	884384	887000	+	gene_id "PB.1933"; transcript_id "PB.1933.2";	Px004923;Px004923.1;Px004924;Px004924.1
scaffold_187	313541	361705	+	gene_id "PB.1941"; transcript_id "PB.1941.5";	Px004939;Px004939.1;Px004940;Px004940.1
scaffold_187	313541	361750	+	gene_id "PB.1941"; transcript_id "PB.1941.1";	Px004939;Px004939.1;Px004940;Px004940.1
scaffold_187	313541	361751	+	gene_id "PB.1941"; transcript_id "PB.1941.2";	Px004939;Px004939.1;Px004940;Px004940.1
scaffold_187	313541	361751	+	gene_id "PB.1941"; transcript_id "PB.1941.3";	Px004939;Px004939.1;Px004940;Px004940.1
scaffold_187	313541	361751	+	gene_id "PB.1941"; transcript_id "PB.1941.6";	Px004939;Px004939.1;Px004940;Px004940.1
scaffold_188	35799	46162	+	gene_id "PB.1948"; transcript_id "PB.1948.1";	Px004959;Px004959.1;Px004960;Px004960.1
scaffold_188	221622	234267	+	gene_id "PB.1956"; transcript_id "PB.1956.1";	Px004975;Px004975.1;Px004976;Px004976.1
scaffold_188	268444	285552	+	gene_id "PB.1958"; transcript_id "PB.1958.1";	Px004978;Px004978.1;Px004979;Px004979.1
scaffold_189	106682	136599	-	gene_id "PB.1970"; transcript_id "PB.1970.1";	Px005001;Px005001.1;Px005002;Px005002.1
scaffold_189	345275	380198	+	gene_id "PB.1977"; transcript_id "PB.1977.1";	Px005013;Px005013.1;Px005014;Px005014.1
scaffold_189	345287	380184	+	gene_id "PB.1977"; transcript_id "PB.1977.2";	Px005013;Px005013.1;Px005014;Px005014.1
scaffold_189	345287	380196	+	gene_id "PB.1977"; transcript_id "PB.1977.3";	Px005013;Px005013.1;Px005014;Px005014.1
scaffold_189	345287	380198	+	gene_id "PB.1977"; transcript_id "PB.1977.4";	Px005013;Px005013.1;Px005014;Px005014.1
scaffold_189	345294	380196	+	gene_id "PB.1977"; transcript_id "PB.1977.5";	Px005013;Px005013.1;Px005014;Px005014.1
scaffold_189	345298	380196	+	gene_id "PB.1977"; transcript_id "PB.1977.6";	Px005013;Px005013.1;Px005014;Px005014.1
scaffold_189	449401	465891	+	gene_id "PB.1983"; transcript_id "PB.1983.1";	Px005021;Px005021.1;Px005022;Px005022.1
scaffold_19	42835	54189	+	gene_id "PB.1990"; transcript_id "PB.1990.1";	Px005039;Px005039.1;Px005040;Px005040.1;Px005041;Px005041.1
scaffold_19	297611	314707	-	gene_id "PB.1998"; transcript_id "PB.1998.2";	Px005059;Px005059.1;Px005060;Px005060.3
scaffold_19	619415	633819	-	gene_id "PB.2008"; transcript_id "PB.2008.1";	Px005073;Px005073.1;Px005074;Px005074.1
scaffold_19	621811	633830	-	gene_id "PB.2008"; transcript_id "PB.2008.2";	Px005073;Px005073.1;Px005074;Px005074.1
scaffold_19	635129	660833	+	gene_id "PB.2009"; transcript_id "PB.2009.1";	Px005074;Px005074.1;Px005075;Px005075.1
scaffold_19	635374	660765	+	gene_id "PB.2009"; transcript_id "PB.2009.3";	Px005074;Px005074.1;Px005075;Px005075.1
scaffold_19	798130	870051	+	gene_id "PB.2014"; transcript_id "PB.2014.1";	Px005086;Px005086.1;Px005087;Px005087.1;Px005088;Px005088.1
scaffold_19	828454	870051	+	gene_id "PB.2014"; transcript_id "PB.2014.2";	Px005086;Px005086.1;Px005087;Px005087.1;Px005088;Px005088.1
scaffold_19	885061	1158198	+	gene_id "PB.2015"; transcript_id "PB.2015.1";	Px005090;Px005090.1;Px005091;Px005091.1;Px005092;Px005092.1;Px005093;Px005093.1;Px005094;Px005094.1;Px005095;Px005095.1;Px005096;Px005096.1;Px005097;Px005097.1;Px005098;Px005098.1
scaffold_19	885062	1079193	+	gene_id "PB.2015"; transcript_id "PB.2015.2";	Px005090;Px005090.1;Px005091;Px005091.1;Px005092;Px005092.1;Px005093;Px005093.1;Px005094;Px005094.1;Px005095;Px005095.1;Px005096;Px005096.1
scaffold_19	885063	1158195	+	gene_id "PB.2015"; transcript_id "PB.2015.3";	Px005090;Px005090.1;Px005091;Px005091.1;Px005092;Px005092.1;Px005093;Px005093.1;Px005094;Px005094.1;Px005095;Px005095.1;Px005096;Px005096.1;Px005097;Px005097.1;Px005098;Px005098.1
scaffold_19	1112213	1158185	+	gene_id "PB.2015"; transcript_id "PB.2015.5";	Px005097;Px005097.1;Px005098;Px005098.1
scaffold_19	1593236	1599924	+	gene_id "PB.2031"; transcript_id "PB.2031.3";	Px005125;Px005125.1;Px005126;Px005126.1
scaffold_19	1599334	1602346	-	gene_id "PB.2032"; transcript_id "PB.2032.1";	Px005126;Px005126.1;Px005127;Px005127.1
scaffold_190	209537	325531	-	gene_id "PB.2039"; transcript_id "PB.2039.1";	Px005139;Px005139.3;Px005140;Px005140.1;Px005141;Px005141.1
scaffold_190	212094	325679	-	gene_id "PB.2039"; transcript_id "PB.2039.2";	Px005139;Px005139.3;Px005140;Px005140.1;Px005141;Px005141.1
scaffold_190	337572	363255	+	gene_id "PB.2042"; transcript_id "PB.2042.1";	Px005143;Px005143.1;Px005144;Px005144.1
scaffold_190	363670	495508	-	gene_id "PB.2044"; transcript_id "PB.2044.2";	Px005145;Px005145.1;Px005146;Px005146.1;Px005147;Px005147.1
scaffold_191	329708	336779	-	gene_id "PB.2060"; transcript_id "PB.2060.2";	Px005167;Px005167.5;Px005168;Px005168.1
scaffold_191	329722	333145	-	gene_id "PB.2060"; transcript_id "PB.2060.3";	Px005167;Px005167.5;Px005168;Px005168.1
scaffold_191	579938	584494	+	gene_id "PB.2068"; transcript_id "PB.2068.1";	Px005178;Px005178.1;Px005179;Px005179.1
scaffold_191	638901	668366	+	gene_id "PB.2073"; transcript_id "PB.2073.1";	Px005187;Px005187.1;Px005188;Px005188.1
scaffold_193	387365	409254	-	gene_id "PB.2098"; transcript_id "PB.2098.1";	Px005221;Px005221.1;Px005222;Px005222.1
scaffold_195	21947	26700	-	gene_id "PB.2114"; transcript_id "PB.2114.1";	Px005262;Px005262.1;Px005263;Px005263.2
scaffold_196	101138	106530	-	gene_id "PB.2123"; transcript_id "PB.2123.1";	Px005289;Px005289.1;Px005290;Px005290.3
scaffold_196	160509	196626	+	gene_id "PB.2125"; transcript_id "PB.2125.1";	Px005294;Px005294.1;Px005295;Px005295.1
scaffold_196	160513	196624	+	gene_id "PB.2125"; transcript_id "PB.2125.2";	Px005294;Px005294.1;Px005295;Px005295.1
scaffold_196	394346	403797	+	gene_id "PB.2135"; transcript_id "PB.2135.1";	Px005309;Px005309.1;Px005310;Px005310.1
scaffold_196	394360	403793	+	gene_id "PB.2135"; transcript_id "PB.2135.2";	Px005309;Px005309.1;Px005310;Px005310.1
scaffold_197	418952	432449	+	gene_id "PB.2157"; transcript_id "PB.2157.1";	Px005341;Px005341.1;Px005342;Px005342.1
scaffold_197	418961	432453	+	gene_id "PB.2157"; transcript_id "PB.2157.2";	Px005341;Px005341.1;Px005342;Px005342.1
scaffold_197	432451	464980	-	gene_id "PB.2158"; transcript_id "PB.2158.2";	Px005343;Px005343.1;Px005344;Px005344.1
scaffold_197	432452	464980	-	gene_id "PB.2158"; transcript_id "PB.2158.3";	Px005343;Px005343.1;Px005344;Px005344.1
scaffold_197	432452	464980	-	gene_id "PB.2158"; transcript_id "PB.2158.4";	Px005343;Px005343.1;Px005344;Px005344.1
scaffold_197	432456	464980	-	gene_id "PB.2158"; transcript_id "PB.2158.5";	Px005343;Px005343.1;Px005344;Px005344.1
scaffold_197	434176	464980	-	gene_id "PB.2158"; transcript_id "PB.2158.6";	Px005343;Px005343.1;Px005344;Px005344.1
scaffold_198	275953	298804	-	gene_id "PB.2171"; transcript_id "PB.2171.2";	Px005361;Px005361.1;Px005362;Px005362.1
scaffold_2	1012136	1043361	+	gene_id "PB.2223"; transcript_id "PB.2223.1";	Px005458;Px005458.1;Px005459;Px005459.1
scaffold_2	1073274	1089961	+	gene_id "PB.2224"; transcript_id "PB.2224.2";	Px005461;Px005461.1;Px005462;Px005462.1
scaffold_2	1194452	1216201	+	gene_id "PB.2226"; transcript_id "PB.2226.1";	Px005466;Px005466.1;Px005467;Px005467.1
scaffold_20	627864	649666	-	gene_id "PB.2267"; transcript_id "PB.2267.1";	Px005530;Px005530.1;Px005531;Px005531.1
scaffold_20	627866	649659	-	gene_id "PB.2267"; transcript_id "PB.2267.2";	Px005530;Px005530.1;Px005531;Px005531.1
scaffold_20	627874	649653	-	gene_id "PB.2267"; transcript_id "PB.2267.4";	Px005530;Px005530.1;Px005531;Px005531.1
scaffold_20	628549	649653	-	gene_id "PB.2267"; transcript_id "PB.2267.5";	Px005530;Px005530.1;Px005531;Px005531.1
scaffold_20	650205	690887	+	gene_id "PB.2268"; transcript_id "PB.2268.1";	Px005532;Px005532.1;Px005533;Px005533.1
scaffold_20	650231	690885	+	gene_id "PB.2268"; transcript_id "PB.2268.2";	Px005532;Px005532.1;Px005533;Px005533.1
scaffold_20	650232	690887	+	gene_id "PB.2268"; transcript_id "PB.2268.3";	Px005532;Px005532.1;Px005533;Px005533.1
scaffold_20	650236	691816	+	gene_id "PB.2268"; transcript_id "PB.2268.4";	Px005532;Px005532.1;Px005533;Px005533.1
scaffold_20	952877	958445	+	gene_id "PB.2274"; transcript_id "PB.2274.1";	Px005544;Px005544.1;Px005545;Px005545.1
scaffold_20	952883	958437	+	gene_id "PB.2274"; transcript_id "PB.2274.2";	Px005544;Px005544.1;Px005545;Px005545.1
scaffold_20	952883	958445	+	gene_id "PB.2274"; transcript_id "PB.2274.3";	Px005544;Px005544.1;Px005545;Px005545.1
scaffold_20	972585	1047942	+	gene_id "PB.2278"; transcript_id "PB.2278.1";	Px005548;Px005548.2;Px005549;Px005549.2
scaffold_20	972589	1047944	+	gene_id "PB.2278"; transcript_id "PB.2278.2";	Px005548;Px005548.2;Px005549;Px005549.2
scaffold_20	1145904	1164826	+	gene_id "PB.2285"; transcript_id "PB.2285.1";	Px005559;Px005559.1;Px005560;Px005560.1;Px005561;Px005561.1
scaffold_20	1177177	1180903	+	gene_id "PB.2287"; transcript_id "PB.2287.2";	Px005563;Px005563.1;Px005564;Px005564.1
scaffold_20	1177177	1180905	+	gene_id "PB.2287"; transcript_id "PB.2287.1";	Px005563;Px005563.1;Px005564;Px005564.1
scaffold_20	1234387	1304802	-	gene_id "PB.2291"; transcript_id "PB.2291.1";	Px005570;Px005570.1;Px005571;Px005571.1;Px005572;Px005572.1
scaffold_20	1259593	1309293	+	gene_id "PB.2290"; transcript_id "PB.2290.2";	Px005571;Px005571.1;Px005572;Px005572.1
scaffold_20	1402876	1453800	-	gene_id "PB.2293"; transcript_id "PB.2293.1";	Px005574;Px005574.2;Px005575;Px005575.1
scaffold_20	1418932	1453800	-	gene_id "PB.2293"; transcript_id "PB.2293.2";	Px005574;Px005574.2;Px005575;Px005575.1
scaffold_200	521234	528912	+	gene_id "PB.2307"; transcript_id "PB.2307.1";	Px005606;Px005606.1;Px005607;Px005607.1
scaffold_200	525298	530113	+	gene_id "PB.2307"; transcript_id "PB.2307.2";	Px005606;Px005606.1;Px005607;Px005607.1
scaffold_201	105894	122158	-	gene_id "PB.2316"; transcript_id "PB.2316.1";	Px005615;Px005615.1;Px005616;Px005616.1
scaffold_201	105897	123021	-	gene_id "PB.2316"; transcript_id "PB.2316.2";	Px005615;Px005615.1;Px005616;Px005616.1
scaffold_201	149585	185761	-	gene_id "PB.2317"; transcript_id "PB.2317.2";	Px005618;Px005618.1;Px005619;Px005619.1
scaffold_201	149585	185761	-	gene_id "PB.2317"; transcript_id "PB.2317.3";	Px005618;Px005618.1;Px005619;Px005619.1
scaffold_201	149585	185781	-	gene_id "PB.2317"; transcript_id "PB.2317.4";	Px005618;Px005618.1;Px005619;Px005619.1
scaffold_204	188946	220234	-	gene_id "PB.2351"; transcript_id "PB.2351.1";	Px005698;Px005698.1;Px005699;Px005699.4
scaffold_205	278041	306742	+	gene_id "PB.2356"; transcript_id "PB.2356.1";	Px005719;Px005719.1;Px005720;Px005720.1
scaffold_205	398244	412395	-	gene_id "PB.2362"; transcript_id "PB.2362.1";	Px005725;Px005725.1;Px005726;Px005726.1
scaffold_205	398245	420987	-	gene_id "PB.2362"; transcript_id "PB.2362.3";	Px005725;Px005725.1;Px005726;Px005726.1;Px005727;Px005727.1
scaffold_205	398245	421017	-	gene_id "PB.2362"; transcript_id "PB.2362.2";	Px005725;Px005725.1;Px005726;Px005726.1;Px005727;Px005727.1
scaffold_205	398252	411946	-	gene_id "PB.2362"; transcript_id "PB.2362.4";	Px005725;Px005725.1;Px005726;Px005726.1
scaffold_205	514365	596781	+	gene_id "PB.2365"; transcript_id "PB.2365.1";	Px005734;Px005734.1;Px005735;Px005735.1;Px005736;Px005736.1
scaffold_205	734088	768249	+	gene_id "PB.2369"; transcript_id "PB.2369.1";	Px005742;Px005742.1;Px005743;Px005743.1
scaffold_205	734096	768244	-	gene_id "PB.2370"; transcript_id "PB.2370.2";	Px005742;Px005742.1;Px005743;Px005743.1
scaffold_205	734096	768254	-	gene_id "PB.2370"; transcript_id "PB.2370.1";	Px005742;Px005742.1;Px005743;Px005743.1
scaffold_206	117154	164848	-	gene_id "PB.2377"; transcript_id "PB.2377.3";	Px005752;Px005752.1;Px005753;Px005753.1;Px005754;Px005754.1
scaffold_207	50467	80321	-	gene_id "PB.2383"; transcript_id "PB.2383.2";	Px005770;Px005770.5;Px005771;Px005771.1
scaffold_207	51426	80320	-	gene_id "PB.2383"; transcript_id "PB.2383.4";	Px005770;Px005770.5;Px005771;Px005771.1
scaffold_207	53532	78610	-	gene_id "PB.2383"; transcript_id "PB.2383.6";	Px005770;Px005770.5;Px005771;Px005771.1
scaffold_207	82233	102544	+	gene_id "PB.2384"; transcript_id "PB.2384.1";	Px005772;Px005772.1;Px005773;Px005773.1
scaffold_208	342880	382130	-	gene_id "PB.2411"; transcript_id "PB.2411.1";	Px005814;Px005814.2;Px005815;Px005815.1
scaffold_208	342885	383968	-	gene_id "PB.2411"; transcript_id "PB.2411.2";	Px005814;Px005814.2;Px005815;Px005815.1;Px005816;Px005816.1
scaffold_209	295923	365060	+	gene_id "PB.2419"; transcript_id "PB.2419.1";	Px005837;Px005837.1;Px005838;Px005838.1
scaffold_21	908061	912307	-	gene_id "PB.2455"; transcript_id "PB.2455.1";	Px005881;Px005881.1;Px005882;Px005882.1
scaffold_21	1837281	1852323	-	gene_id "PB.2469"; transcript_id "PB.2469.1";	Px005917;Px005917.1;Px005918;Px005918.1
scaffold_21	1853608	1893681	-	gene_id "PB.2470"; transcript_id "PB.2470.1";	Px005919;Px005919.1;Px005920;Px005920.2
scaffold_21	1853610	1893681	-	gene_id "PB.2470"; transcript_id "PB.2470.2";	Px005919;Px005919.1;Px005920;Px005920.2
scaffold_21	1853613	1893681	-	gene_id "PB.2470"; transcript_id "PB.2470.3";	Px005919;Px005919.1;Px005920;Px005920.2
scaffold_21	1853613	1893681	-	gene_id "PB.2470"; transcript_id "PB.2470.4";	Px005919;Px005919.1;Px005920;Px005920.2
scaffold_21	1853619	1893681	-	gene_id "PB.2470"; transcript_id "PB.2470.5";	Px005919;Px005919.1;Px005920;Px005920.2
scaffold_21	1894469	1906975	-	gene_id "PB.2471"; transcript_id "PB.2471.1";	Px005921;Px005921.1;Px005922;Px005922.1
scaffold_21	1894470	1906951	-	gene_id "PB.2471"; transcript_id "PB.2471.4";	Px005921;Px005921.1;Px005922;Px005922.1
scaffold_21	1894470	1906988	-	gene_id "PB.2471"; transcript_id "PB.2471.5";	Px005921;Px005921.1;Px005922;Px005922.1
scaffold_21	1894470	1907021	-	gene_id "PB.2471"; transcript_id "PB.2471.3";	Px005921;Px005921.1;Px005922;Px005922.1
scaffold_21	1894473	1906951	-	gene_id "PB.2471"; transcript_id "PB.2471.6";	Px005921;Px005921.1;Px005922;Px005922.1
scaffold_21	1894473	1906988	-	gene_id "PB.2471"; transcript_id "PB.2471.7";	Px005921;Px005921.1;Px005922;Px005922.1
scaffold_21	1894474	1905210	-	gene_id "PB.2471"; transcript_id "PB.2471.8";	Px005921;Px005921.1;Px005922;Px005922.1
scaffold_21	2390005	2410626	+	gene_id "PB.2478"; transcript_id "PB.2478.1";	Px005934;Px005934.1;Px005935;Px005935.1
scaffold_210	305435	388128	-	gene_id "PB.2489"; transcript_id "PB.2489.1";	Px005947;Px005947.1;Px005948;Px005948.1
scaffold_210	305437	388128	-	gene_id "PB.2489"; transcript_id "PB.2489.2";	Px005947;Px005947.1;Px005948;Px005948.1
scaffold_211	584011	668800	-	gene_id "PB.2505"; transcript_id "PB.2505.1";	Px005982;Px005982.1;Px005983;Px005983.1;Px005984;Px005984.2;Px005985;Px005985.1
scaffold_211	584012	668800	-	gene_id "PB.2505"; transcript_id "PB.2505.4";	Px005982;Px005982.1;Px005983;Px005983.1;Px005984;Px005984.2;Px005985;Px005985.1
scaffold_211	584012	668801	-	gene_id "PB.2505"; transcript_id "PB.2505.2";	Px005982;Px005982.1;Px005983;Px005983.1;Px005984;Px005984.2;Px005985;Px005985.1
scaffold_211	584012	668801	-	gene_id "PB.2505"; transcript_id "PB.2505.3";	Px005982;Px005982.1;Px005983;Px005983.1;Px005984;Px005984.2;Px005985;Px005985.1
scaffold_211	584016	668799	-	gene_id "PB.2505"; transcript_id "PB.2505.5";	Px005982;Px005982.1;Px005983;Px005983.1;Px005984;Px005984.2;Px005985;Px005985.1
scaffold_214	72628	101488	-	gene_id "PB.2542"; transcript_id "PB.2542.1";	Px006055;Px006055.1;Px006056;Px006056.1
scaffold_214	72628	101488	-	gene_id "PB.2542"; transcript_id "PB.2542.2";	Px006055;Px006055.1;Px006056;Px006056.1
scaffold_214	72630	101488	-	gene_id "PB.2542"; transcript_id "PB.2542.3";	Px006055;Px006055.1;Px006056;Px006056.1
scaffold_214	72633	101488	-	gene_id "PB.2542"; transcript_id "PB.2542.5";	Px006055;Px006055.1;Px006056;Px006056.1
scaffold_214	74092	101465	-	gene_id "PB.2542"; transcript_id "PB.2542.6";	Px006055;Px006055.1;Px006056;Px006056.1
scaffold_214	121833	157623	+	gene_id "PB.2544"; transcript_id "PB.2544.1";	Px006059;Px006059.1;Px006060;Px006060.1;Px006061;Px006061.1
scaffold_214	149568	157620	+	gene_id "PB.2544"; transcript_id "PB.2544.2";	Px006059;Px006059.1;Px006060;Px006060.1;Px006061;Px006061.1
scaffold_214	319887	325874	+	gene_id "PB.2553"; transcript_id "PB.2553.1";	Px006075;Px006075.1;Px006076;Px006076.1;Px006077;Px006077.1
scaffold_215	249737	348550	+	gene_id "PB.2561"; transcript_id "PB.2561.2";	Px006090;Px006090.1;Px006091;Px006091.1
scaffold_215	395062	408021	+	gene_id "PB.2564"; transcript_id "PB.2564.1";	Px006093;Px006093.1;Px006094;Px006094.1
scaffold_216	21307	188546	+	gene_id "PB.2570"; transcript_id "PB.2570.1";	Px006103;Px006103.1;Px006104;Px006104.4
scaffold_219	151039	165003	-	gene_id "PB.2597"; transcript_id "PB.2597.1";	Px006179;Px006179.1;Px006180;Px006180.1
scaffold_219	151042	156885	-	gene_id "PB.2597"; transcript_id "PB.2597.2";	Px006179;Px006179.1;Px006180;Px006180.1
scaffold_22	742443	802911	-	gene_id "PB.2619"; transcript_id "PB.2619.3";	Px006216;Px006216.1;Px006217;Px006217.1
scaffold_222	421166	435450	-	gene_id "PB.2677"; transcript_id "PB.2677.1";	Px006312;Px006312.1;Px006313;Px006313.1
scaffold_222	423423	435450	-	gene_id "PB.2677"; transcript_id "PB.2677.2";	Px006312;Px006312.1;Px006313;Px006313.1
scaffold_225	336478	405465	-	gene_id "PB.2717"; transcript_id "PB.2717.1";	Px006385;Px006385.1;Px006386;Px006386.1;Px006387;Px006387.1
scaffold_225	336481	405444	-	gene_id "PB.2717"; transcript_id "PB.2717.3";	Px006385;Px006385.1;Px006386;Px006386.1;Px006387;Px006387.1
scaffold_225	337081	405481	-	gene_id "PB.2717"; transcript_id "PB.2717.4";	Px006385;Px006385.1;Px006386;Px006386.1;Px006387;Px006387.1
scaffold_226	103809	121197	-	gene_id "PB.2725"; transcript_id "PB.2725.2";	Px006399;Px006399.1;Px006400;Px006400.1
scaffold_229	639067	771986	-	gene_id "PB.2754"; transcript_id "PB.2754.1";	Px006476;Px006476.1;Px006477;Px006477.1;Px006478;Px006478.1;Px006479;Px006479.1;Px006480;Px006480.1
scaffold_229	639067	771991	-	gene_id "PB.2754"; transcript_id "PB.2754.2";	Px006476;Px006476.1;Px006477;Px006477.1;Px006478;Px006478.1;Px006479;Px006479.1;Px006480;Px006480.1
scaffold_229	639069	771987	-	gene_id "PB.2754"; transcript_id "PB.2754.4";	Px006476;Px006476.1;Px006477;Px006477.1;Px006478;Px006478.1;Px006479;Px006479.1;Px006480;Px006480.1
scaffold_229	639069	771991	-	gene_id "PB.2754"; transcript_id "PB.2754.5";	Px006476;Px006476.1;Px006477;Px006477.1;Px006478;Px006478.1;Px006479;Px006479.1;Px006480;Px006480.1
scaffold_229	639069	771991	-	gene_id "PB.2754"; transcript_id "PB.2754.6";	Px006476;Px006476.1;Px006477;Px006477.1;Px006478;Px006478.1;Px006479;Px006479.1;Px006480;Px006480.1
scaffold_229	656285	771991	-	gene_id "PB.2754"; transcript_id "PB.2754.7";	Px006477;Px006477.1;Px006478;Px006478.1;Px006479;Px006479.1;Px006480;Px006480.1
scaffold_23	130664	217251	-	gene_id "PB.2757"; transcript_id "PB.2757.3";	Px006488;Px006488.1;Px006489;Px006489.1
scaffold_23	130685	217253	-	gene_id "PB.2757"; transcript_id "PB.2757.4";	Px006488;Px006488.1;Px006489;Px006489.1
scaffold_23	854939	874253	+	gene_id "PB.2770"; transcript_id "PB.2770.2";	Px006513;Px006513.1;Px006514;Px006514.1
scaffold_23	887287	913309	+	gene_id "PB.2771"; transcript_id "PB.2771.1";	Px006516;Px006516.1;Px006517;Px006517.4
scaffold_230	188012	194530	-	gene_id "PB.2791"; transcript_id "PB.2791.2";	Px006570;Px006570.1;Px006571;Px006571.1
scaffold_231	220572	261194	+	gene_id "PB.2794"; transcript_id "PB.2794.1";	Px006585;Px006585.1;Px006586;Px006586.1
scaffold_233	163641	165375	-	gene_id "PB.2829"; transcript_id "PB.2829.1";	Px006652;Px006652.1;Px006653;Px006653.1
scaffold_236	135875	252480	+	gene_id "PB.2856"; transcript_id "PB.2856.1";	Px006713;Px006713.1;Px006714;Px006714.1;Px006715;Px006715.1
scaffold_236	135876	251154	+	gene_id "PB.2856"; transcript_id "PB.2856.2";	Px006713;Px006713.1;Px006714;Px006714.1;Px006715;Px006715.1
scaffold_236	135877	252482	+	gene_id "PB.2856"; transcript_id "PB.2856.3";	Px006713;Px006713.1;Px006714;Px006714.1;Px006715;Px006715.1
scaffold_236	135879	252475	+	gene_id "PB.2856"; transcript_id "PB.2856.4";	Px006713;Px006713.1;Px006714;Px006714.1;Px006715;Px006715.1
scaffold_236	207655	243777	+	gene_id "PB.2856"; transcript_id "PB.2856.6";	Px006714;Px006714.1;Px006715;Px006715.1
scaffold_236	207655	252480	+	gene_id "PB.2856"; transcript_id "PB.2856.5";	Px006714;Px006714.1;Px006715;Px006715.1
scaffold_24	460074	480550	+	gene_id "PB.2899"; transcript_id "PB.2899.1";	Px006794;Px006794.1;Px006795;Px006795.1
scaffold_241	272569	280187	+	gene_id "PB.2937"; transcript_id "PB.2937.1";	Px006863;Px006863.1;Px006864;Px006864.1
scaffold_241	272569	280694	+	gene_id "PB.2937"; transcript_id "PB.2937.2";	Px006863;Px006863.1;Px006864;Px006864.1
scaffold_241	272569	280827	+	gene_id "PB.2937"; transcript_id "PB.2937.4";	Px006863;Px006863.1;Px006864;Px006864.1
scaffold_242	434063	440791	-	gene_id "PB.2950"; transcript_id "PB.2950.1";	Px006887;Px006887.1;Px006888;Px006888.1
scaffold_242	434065	440780	-	gene_id "PB.2950"; transcript_id "PB.2950.2";	Px006887;Px006887.1;Px006888;Px006888.1
scaffold_245	38545	60291	+	gene_id "PB.2975"; transcript_id "PB.2975.1";	Px006929;Px006929.1;Px006930;Px006930.1
scaffold_245	235288	247339	+	gene_id "PB.2980"; transcript_id "PB.2980.1";	Px006938;Px006938.1;Px006939;Px006939.1
scaffold_245	235323	247345	-	gene_id "PB.2981"; transcript_id "PB.2981.1";	Px006938;Px006938.1;Px006939;Px006939.1
scaffold_245	246712	255821	-	gene_id "PB.2981"; transcript_id "PB.2981.2";	Px006939;Px006939.1;Px006940;Px006940.2
scaffold_245	272217	306610	-	gene_id "PB.2984"; transcript_id "PB.2984.1";	Px006944;Px006944.1;Px006945;Px006945.1
scaffold_247	646371	650634	+	gene_id "PB.3014"; transcript_id "PB.3014.1";	Px006987;Px006987.1;Px006988;Px006988.1
scaffold_247	823703	859169	-	gene_id "PB.3017"; transcript_id "PB.3017.1";	Px006995;Px006995.1;Px006996;Px006996.1
scaffold_248	132293	179216	+	gene_id "PB.3020"; transcript_id "PB.3020.2";	Px007002;Px007002.6;Px007003;Px007003.1;Px007004;Px007004.1
scaffold_248	183505	198957	-	gene_id "PB.3022"; transcript_id "PB.3022.1";	Px007006;Px007006.1;Px007007;Px007007.1
scaffold_248	297209	313311	-	gene_id "PB.3028"; transcript_id "PB.3028.1";	Px007020;Px007020.1;Px007021;Px007021.1
scaffold_248	297210	326290	-	gene_id "PB.3028"; transcript_id "PB.3028.2";	Px007020;Px007020.1;Px007021;Px007021.1
scaffold_248	556519	570268	-	gene_id "PB.3039"; transcript_id "PB.3039.1";	Px007032;Px007032.1;Px007033;Px007033.1
scaffold_25	1237845	1242056	+	gene_id "PB.3092"; transcript_id "PB.3092.1";	Px007113;Px007113.1;Px007114;Px007114.1
scaffold_25	1593210	1598549	-	gene_id "PB.3097"; transcript_id "PB.3097.1";	Px007121;Px007121.1;Px007122;Px007122.1
scaffold_25	1714040	1727809	+	gene_id "PB.3098"; transcript_id "PB.3098.1";	Px007123;Px007123.1;Px007124;Px007124.1
scaffold_252	121679	202142	-	gene_id "PB.3131"; transcript_id "PB.3131.1";	Px007176;Px007176.1;Px007177;Px007177.1;Px007178;Px007178.1
scaffold_252	214900	238794	-	gene_id "PB.3133"; transcript_id "PB.3133.4";	Px007179;Px007179.1;Px007180;Px007180.1
scaffold_258	359898	363819	+	gene_id "PB.3197"; transcript_id "PB.3197.1";	Px007295;Px007295.1;Px007296;Px007296.1
scaffold_26	744012	797192	-	gene_id "PB.3223"; transcript_id "PB.3223.1";	Px007346;Px007346.1;Px007347;Px007347.1;Px007348;Px007348.1
scaffold_26	1260664	1285863	-	gene_id "PB.3235"; transcript_id "PB.3235.1";	Px007368;Px007368.3;Px007369;Px007369.1
scaffold_26	1260665	1285881	-	gene_id "PB.3235"; transcript_id "PB.3235.2";	Px007368;Px007368.3;Px007369;Px007369.1
scaffold_261	297033	440496	-	gene_id "PB.3251"; transcript_id "PB.3251.1";	Px007415;Px007415.2;Px007416;Px007416.1
scaffold_261	676883	686809	+	gene_id "PB.3255"; transcript_id "PB.3255.1";	Px007423;Px007423.1;Px007424;Px007424.1
scaffold_263	185074	204514	+	gene_id "PB.3264"; transcript_id "PB.3264.1";	Px007452;Px007452.1;Px007453;Px007453.1
scaffold_264	204368	217819	-	gene_id "PB.3276"; transcript_id "PB.3276.1";	Px007477;Px007477.1;Px007478;Px007478.1
scaffold_264	204369	208420	-	gene_id "PB.3276"; transcript_id "PB.3276.2";	Px007477;Px007477.1;Px007478;Px007478.1
scaffold_264	204369	217832	-	gene_id "PB.3276"; transcript_id "PB.3276.3";	Px007477;Px007477.1;Px007478;Px007478.1
scaffold_266	346939	356934	-	gene_id "PB.3294"; transcript_id "PB.3294.1";	Px007512;Px007512.1;Px007513;Px007513.1
scaffold_266	346940	356926	-	gene_id "PB.3294"; transcript_id "PB.3294.5";	Px007512;Px007512.1;Px007513;Px007513.1
scaffold_266	346940	356938	-	gene_id "PB.3294"; transcript_id "PB.3294.4";	Px007512;Px007512.1;Px007513;Px007513.1
scaffold_266	346940	356953	-	gene_id "PB.3294"; transcript_id "PB.3294.2";	Px007512;Px007512.1;Px007513;Px007513.1
scaffold_266	346940	356953	-	gene_id "PB.3294"; transcript_id "PB.3294.3";	Px007512;Px007512.1;Px007513;Px007513.1
scaffold_266	346941	356953	-	gene_id "PB.3294"; transcript_id "PB.3294.6";	Px007512;Px007512.1;Px007513;Px007513.1
scaffold_266	346942	356985	-	gene_id "PB.3294"; transcript_id "PB.3294.7";	Px007512;Px007512.1;Px007513;Px007513.1
scaffold_266	398484	410760	+	gene_id "PB.3298"; transcript_id "PB.3298.1";	Px007516;Px007516.1;Px007517;Px007517.1
scaffold_268	164942	233785	+	gene_id "PB.3313"; transcript_id "PB.3313.1";	Px007538;Px007538.1;Px007539;Px007539.1
scaffold_268	216052	233783	+	gene_id "PB.3313"; transcript_id "PB.3313.2";	Px007538;Px007538.1;Px007539;Px007539.1
scaffold_268	216054	233783	+	gene_id "PB.3313"; transcript_id "PB.3313.3";	Px007538;Px007538.1;Px007539;Px007539.1
scaffold_268	216061	233783	+	gene_id "PB.3313"; transcript_id "PB.3313.5";	Px007538;Px007538.1;Px007539;Px007539.1
scaffold_268	216477	233784	+	gene_id "PB.3313"; transcript_id "PB.3313.6";	Px007538;Px007538.1;Px007539;Px007539.1
scaffold_268	270588	345717	-	gene_id "PB.3316"; transcript_id "PB.3316.1";	Px007541;Px007541.1;Px007542;Px007542.1
scaffold_270	148867	156386	+	gene_id "PB.3358"; transcript_id "PB.3358.1";	Px007645;Px007645.1;Px007646;Px007646.1
scaffold_270	262217	312891	-	gene_id "PB.3366"; transcript_id "PB.3366.1";	Px007654;Px007654.1;Px007655;Px007655.1
scaffold_271	14134	87868	-	gene_id "PB.3370"; transcript_id "PB.3370.1";	Px007662;Px007662.1;Px007663;Px007663.1
scaffold_272	279959	296313	+	gene_id "PB.3383"; transcript_id "PB.3383.6";	Px018104;Px018104.1;Px018105;Px018105.1
scaffold_272	279959	296315	+	gene_id "PB.3383"; transcript_id "PB.3383.3";	Px018104;Px018104.1;Px018105;Px018105.1
scaffold_272	279959	296317	+	gene_id "PB.3383"; transcript_id "PB.3383.2";	Px018104;Px018104.1;Px018105;Px018105.1
scaffold_272	279959	305729	+	gene_id "PB.3383"; transcript_id "PB.3383.5";	Px018104;Px018104.1;Px018105;Px018105.1
scaffold_272	279963	296303	+	gene_id "PB.3383"; transcript_id "PB.3383.7";	Px018104;Px018104.1;Px018105;Px018105.1
scaffold_273	271879	341989	-	gene_id "PB.3391"; transcript_id "PB.3391.2";	Px007698;Px007698.1;Px007699;Px007699.1
scaffold_275	193145	335741	+	gene_id "PB.3409"; transcript_id "PB.3409.1";	Px007727;Px007727.1;Px007728;Px007728.1;Px007729;Px007729.1;Px007730;Px007730.1;Px007731;Px007731.1
scaffold_275	193154	335741	+	gene_id "PB.3409"; transcript_id "PB.3409.2";	Px007727;Px007727.1;Px007728;Px007728.1;Px007729;Px007729.1;Px007730;Px007730.1;Px007731;Px007731.1
scaffold_275	193161	335741	+	gene_id "PB.3409"; transcript_id "PB.3409.3";	Px007727;Px007727.1;Px007728;Px007728.1;Px007729;Px007729.1;Px007730;Px007730.1;Px007731;Px007731.1
scaffold_275	193170	335733	+	gene_id "PB.3409"; transcript_id "PB.3409.4";	Px007727;Px007727.1;Px007728;Px007728.1;Px007729;Px007729.1;Px007730;Px007730.1;Px007731;Px007731.1
scaffold_276	364371	414764	+	gene_id "PB.3437"; transcript_id "PB.3437.1";	Px007777;Px007777.1;Px007778;Px007778.3
scaffold_276	364448	412880	+	gene_id "PB.3437"; transcript_id "PB.3437.2";	Px007777;Px007777.1;Px007778;Px007778.3
scaffold_277	33857	47885	-	gene_id "PB.3439"; transcript_id "PB.3439.2";	Px007782;Px007782.1;Px007783;Px007783.1
scaffold_277	33857	48008	-	gene_id "PB.3439"; transcript_id "PB.3439.1";	Px007782;Px007782.1;Px007783;Px007783.1
scaffold_279	74141	86594	+	gene_id "PB.3463"; transcript_id "PB.3463.2";	Px007835;Px007835.2;Px007836;Px007836.2
scaffold_28	348919	403598	+	gene_id "PB.3472"; transcript_id "PB.3472.1";	Px007855;Px007855.1;Px007856;Px007856.1;Px007857;Px007857.1
scaffold_28	704362	729079	+	gene_id "PB.3482"; transcript_id "PB.3482.1";	Px007871;Px007871.1;Px007872;Px007872.1
scaffold_28	891057	903961	-	gene_id "PB.3489"; transcript_id "PB.3489.1";	Px007882;Px007882.1;Px007883;Px007883.1
scaffold_28	891058	903961	-	gene_id "PB.3489"; transcript_id "PB.3489.3";	Px007882;Px007882.1;Px007883;Px007883.1
scaffold_28	891058	903972	-	gene_id "PB.3489"; transcript_id "PB.3489.2";	Px007882;Px007882.1;Px007883;Px007883.1
scaffold_28	891060	902522	-	gene_id "PB.3489"; transcript_id "PB.3489.4";	Px007882;Px007882.1;Px007883;Px007883.1
scaffold_28	891061	903943	-	gene_id "PB.3489"; transcript_id "PB.3489.6";	Px007882;Px007882.1;Px007883;Px007883.1
scaffold_28	891061	903961	-	gene_id "PB.3489"; transcript_id "PB.3489.5";	Px007882;Px007882.1;Px007883;Px007883.1
scaffold_28	1279103	1327130	-	gene_id "PB.3497"; transcript_id "PB.3497.5";	Px007895;Px007895.2;Px007896;Px007896.1;Px007897;Px007897.1
scaffold_28	1279103	1328367	-	gene_id "PB.3497"; transcript_id "PB.3497.4";	Px007895;Px007895.2;Px007896;Px007896.1;Px007897;Px007897.1
scaffold_28	1279103	1329863	-	gene_id "PB.3497"; transcript_id "PB.3497.1";	Px007895;Px007895.2;Px007896;Px007896.1;Px007897;Px007897.1
scaffold_28	1279103	1329865	-	gene_id "PB.3497"; transcript_id "PB.3497.2";	Px007895;Px007895.2;Px007896;Px007896.1;Px007897;Px007897.1
scaffold_28	1279103	1329865	-	gene_id "PB.3497"; transcript_id "PB.3497.3";	Px007895;Px007895.2;Px007896;Px007896.1;Px007897;Px007897.1
scaffold_28	1279103	1329865	-	gene_id "PB.3497"; transcript_id "PB.3497.6";	Px007895;Px007895.2;Px007896;Px007896.1;Px007897;Px007897.1
scaffold_28	1279105	1329865	-	gene_id "PB.3497"; transcript_id "PB.3497.7";	Px007895;Px007895.2;Px007896;Px007896.1;Px007897;Px007897.1
scaffold_28	1279106	1327129	-	gene_id "PB.3497"; transcript_id "PB.3497.9";	Px007895;Px007895.2;Px007896;Px007896.1;Px007897;Px007897.1
scaffold_28	1279106	1327867	-	gene_id "PB.3497"; transcript_id "PB.3497.8";	Px007895;Px007895.2;Px007896;Px007896.1;Px007897;Px007897.1
scaffold_28	1279108	1327682	-	gene_id "PB.3497"; transcript_id "PB.3497.12";	Px007895;Px007895.2;Px007896;Px007896.1;Px007897;Px007897.1
scaffold_28	1279108	1329865	-	gene_id "PB.3497"; transcript_id "PB.3497.11";	Px007895;Px007895.2;Px007896;Px007896.1;Px007897;Px007897.1
scaffold_28	1279108	1329983	-	gene_id "PB.3497"; transcript_id "PB.3497.10";	Px007895;Px007895.2;Px007896;Px007896.1;Px007897;Px007897.1
scaffold_280	288276	328429	+	gene_id "PB.3508"; transcript_id "PB.3508.3";	Px007909;Px007909.1;Px007910;Px007910.1
scaffold_282	281522	332054	-	gene_id "PB.3525"; transcript_id "PB.3525.1";	Px007950;Px007950.1;Px007951;Px007951.1
scaffold_282	281523	333237	-	gene_id "PB.3525"; transcript_id "PB.3525.2";	Px007950;Px007950.1;Px007951;Px007951.1
scaffold_282	281526	333209	-	gene_id "PB.3525"; transcript_id "PB.3525.3";	Px007950;Px007950.1;Px007951;Px007951.1
scaffold_282	281531	339135	-	gene_id "PB.3525"; transcript_id "PB.3525.4";	Px007950;Px007950.1;Px007951;Px007951.1
scaffold_285	363713	422432	-	gene_id "PB.3553"; transcript_id "PB.3553.1";	Px008012;Px008012.1;Px008013;Px008013.1
scaffold_285	363716	420896	-	gene_id "PB.3553"; transcript_id "PB.3553.2";	Px008012;Px008012.1;Px008013;Px008013.1
scaffold_285	376477	396350	-	gene_id "PB.3553"; transcript_id "PB.3553.4";	Px008012;Px008012.1;Px008013;Px008013.1
scaffold_285	376477	411578	-	gene_id "PB.3553"; transcript_id "PB.3553.3";	Px008012;Px008012.1;Px008013;Px008013.1
scaffold_285	383511	400523	-	gene_id "PB.3553"; transcript_id "PB.3553.5";	Px008012;Px008012.1;Px008013;Px008013.1
scaffold_285	617491	659882	+	gene_id "PB.3558"; transcript_id "PB.3558.1";	Px008023;Px008023.1;Px008024;Px008024.1
scaffold_285	617494	659884	+	gene_id "PB.3558"; transcript_id "PB.3558.2";	Px008023;Px008023.1;Px008024;Px008024.1
scaffold_285	617537	659882	+	gene_id "PB.3558"; transcript_id "PB.3558.3";	Px008023;Px008023.1;Px008024;Px008024.1
scaffold_285	617700	659883	+	gene_id "PB.3558"; transcript_id "PB.3558.4";	Px008023;Px008023.1;Px008024;Px008024.1
scaffold_286	343909	367491	-	gene_id "PB.3572"; transcript_id "PB.3572.1";	Px008040;Px008040.1;Px008041;Px008041.2
scaffold_289	500087	511563	-	gene_id "PB.3597"; transcript_id "PB.3597.11";	Px008098;Px008098.1;Px008099;Px008099.1
scaffold_289	502557	511575	-	gene_id "PB.3597"; transcript_id "PB.3597.13";	Px008098;Px008098.1;Px008099;Px008099.1
scaffold_29	446458	676662	+	gene_id "PB.3608"; transcript_id "PB.3608.3";	Px008115;Px008115.1;Px008116;Px008116.1;Px008117;Px008117.1
scaffold_29	744207	771861	-	gene_id "PB.3609"; transcript_id "PB.3609.7";	Px008121;Px008121.1;Px008122;Px008122.1
scaffold_29	814439	927044	-	gene_id "PB.3609"; transcript_id "PB.3609.8";	Px008124;Px008124.1;Px008125;Px008125.1
scaffold_29	850249	927051	-	gene_id "PB.3609"; transcript_id "PB.3609.10";	Px008124;Px008124.1;Px008125;Px008125.1
scaffold_29	1022672	1038229	+	gene_id "PB.3608"; transcript_id "PB.3608.15";	Px008127;Px008127.3;Px008128;Px008128.1
scaffold_29	1107358	1153851	+	gene_id "PB.3608"; transcript_id "PB.3608.17";	Px008129;Px008129.1;Px008130;Px008130.1
scaffold_29	1322077	1350856	+	gene_id "PB.3613"; transcript_id "PB.3613.1";	Px008141;Px008141.1;Px008142;Px008142.1
scaffold_29	1322077	1350856	+	gene_id "PB.3613"; transcript_id "PB.3613.3";	Px008141;Px008141.1;Px008142;Px008142.1
scaffold_29	1322077	1350863	+	gene_id "PB.3613"; transcript_id "PB.3613.4";	Px008141;Px008141.1;Px008142;Px008142.1
scaffold_291	163399	226452	-	gene_id "PB.3630"; transcript_id "PB.3630.4";	Px008175;Px008175.6;Px008176;Px008176.3;Px008177;Px008177.1
scaffold_293	363360	384284	-	gene_id "PB.3648"; transcript_id "PB.3648.1";	Px008206;Px008206.1;Px008207;Px008207.1
scaffold_293	363362	384278	-	gene_id "PB.3648"; transcript_id "PB.3648.2";	Px008206;Px008206.1;Px008207;Px008207.1
scaffold_293	363364	384284	-	gene_id "PB.3648"; transcript_id "PB.3648.3";	Px008206;Px008206.1;Px008207;Px008207.1
scaffold_293	609543	613012	-	gene_id "PB.3655"; transcript_id "PB.3655.1";	Px008215;Px008215.1;Px008216;Px008216.1
scaffold_295	250262	278216	-	gene_id "PB.3675"; transcript_id "PB.3675.1";	Px008256;Px008256.1;Px008257;Px008257.1
scaffold_297	167722	243587	+	gene_id "PB.3694"; transcript_id "PB.3694.1";	Px008292;Px008292.1;Px008293;Px008293.1;Px008294;Px008294.1
scaffold_297	261482	286653	+	gene_id "PB.3695"; transcript_id "PB.3695.1";	Px008295;Px008295.1;Px008296;Px008296.1
scaffold_297	261531	286652	+	gene_id "PB.3695"; transcript_id "PB.3695.2";	Px008295;Px008295.1;Px008296;Px008296.1
scaffold_297	261532	286652	+	gene_id "PB.3695"; transcript_id "PB.3695.3";	Px008295;Px008295.1;Px008296;Px008296.1
scaffold_298	180749	265597	-	gene_id "PB.3705"; transcript_id "PB.3705.4";	Px008309;Px008309.1;Px008310;Px008310.1;Px008311;Px008311.1
scaffold_298	180750	273833	-	gene_id "PB.3705"; transcript_id "PB.3705.5";	Px008309;Px008309.1;Px008310;Px008310.1;Px008311;Px008311.1
scaffold_298	180750	273833	-	gene_id "PB.3705"; transcript_id "PB.3705.6";	Px008309;Px008309.1;Px008310;Px008310.1;Px008311;Px008311.1
scaffold_298	180751	258524	-	gene_id "PB.3705"; transcript_id "PB.3705.7";	Px008309;Px008309.1;Px008310;Px008310.1
scaffold_3	405875	439581	+	gene_id "PB.3721"; transcript_id "PB.3721.2";	Px008354;Px008354.1;Px008355;Px008355.1;Px008356;Px008356.1
scaffold_3	405875	439584	+	gene_id "PB.3721"; transcript_id "PB.3721.1";	Px008354;Px008354.1;Px008355;Px008355.1;Px008356;Px008356.1
scaffold_3	405875	439584	+	gene_id "PB.3721"; transcript_id "PB.3721.3";	Px008354;Px008354.1;Px008355;Px008355.1;Px008356;Px008356.1
scaffold_3	1210958	1226244	+	gene_id "PB.3737"; transcript_id "PB.3737.1";	Px008381;Px008381.1;Px008382;Px008382.1
scaffold_3	1256295	1324293	+	gene_id "PB.3741"; transcript_id "PB.3741.1";	Px008385;Px008385.2;Px008386;Px008386.1
scaffold_3	1256298	1320238	+	gene_id "PB.3741"; transcript_id "PB.3741.2";	Px008385;Px008385.2;Px008386;Px008386.1
scaffold_3	1288039	1324293	+	gene_id "PB.3741"; transcript_id "PB.3741.3";	Px008385;Px008385.2;Px008386;Px008386.1
scaffold_3	1717257	1798406	+	gene_id "PB.3746"; transcript_id "PB.3746.2";	Px008399;Px008399.1;Px008400;Px008400.1
scaffold_3	1717307	1797545	+	gene_id "PB.3746"; transcript_id "PB.3746.4";	Px008399;Px008399.1;Px008400;Px008400.1
scaffold_3	1717307	1797548	+	gene_id "PB.3746"; transcript_id "PB.3746.3";	Px008399;Px008399.1;Px008400;Px008400.1
scaffold_3	1866097	1893899	-	gene_id "PB.3752"; transcript_id "PB.3752.1";	Px008406;Px008406.1;Px008407;Px008407.1
scaffold_30	149012	155785	-	gene_id "PB.3760"; transcript_id "PB.3760.1";	Px008424;Px008424.1;Px008425;Px008425.1;Px008426;Px008426.1
scaffold_30	476635	482811	+	gene_id "PB.3772"; transcript_id "PB.3772.2";	Px008445;Px008445.1;Px008446;Px008446.1
scaffold_30	607715	659141	-	gene_id "PB.3781"; transcript_id "PB.3781.1";	Px008457;Px008457.1;Px008458;Px008458.1
scaffold_30	607718	659142	-	gene_id "PB.3781"; transcript_id "PB.3781.2";	Px008457;Px008457.1;Px008458;Px008458.1
scaffold_30	607721	659142	-	gene_id "PB.3781"; transcript_id "PB.3781.3";	Px008457;Px008457.1;Px008458;Px008458.1
scaffold_30	608990	659142	-	gene_id "PB.3781"; transcript_id "PB.3781.4";	Px008457;Px008457.1;Px008458;Px008458.1
scaffold_30	608991	646898	-	gene_id "PB.3781"; transcript_id "PB.3781.5";	Px008457;Px008457.1;Px008458;Px008458.1
scaffold_30	609078	646898	-	gene_id "PB.3781"; transcript_id "PB.3781.6";	Px008457;Px008457.1;Px008458;Px008458.1
scaffold_30	852557	867650	+	gene_id "PB.3780"; transcript_id "PB.3780.11";	Px008468;Px008468.1;Px008469;Px008469.2;Px008470;Px008470.3
scaffold_30	1577067	1592839	-	gene_id "PB.3781"; transcript_id "PB.3781.31";	Px008510;Px008510.1;Px008511;Px008511.1
scaffold_30	1578057	1592838	-	gene_id "PB.3781"; transcript_id "PB.3781.32";	Px008510;Px008510.1;Px008511;Px008511.1
scaffold_30	1578770	1592790	-	gene_id "PB.3781"; transcript_id "PB.3781.33";	Px008510;Px008510.1;Px008511;Px008511.1
scaffold_30	1578996	1592864	-	gene_id "PB.3781"; transcript_id "PB.3781.34";	Px008510;Px008510.1;Px008511;Px008511.1
scaffold_30	1793595	1815206	-	gene_id "PB.3781"; transcript_id "PB.3781.47";	Px008520;Px008520.1;Px008521;Px008521.4
scaffold_30	1843902	1876123	+	gene_id "PB.3780"; transcript_id "PB.3780.44";	Px008524;Px008524.1;Px008525;Px008525.1
scaffold_300	194360	303295	-	gene_id "PB.3786"; transcript_id "PB.3786.1";	Px008551;Px008551.1;Px008552;Px008552.2;Px008553;Px008553.1
scaffold_300	194362	303800	-	gene_id "PB.3786"; transcript_id "PB.3786.2";	Px008551;Px008551.1;Px008552;Px008552.2;Px008553;Px008553.1
scaffold_300	194363	287176	-	gene_id "PB.3786"; transcript_id "PB.3786.3";	Px008551;Px008551.1;Px008552;Px008552.2
scaffold_300	194364	303783	-	gene_id "PB.3786"; transcript_id "PB.3786.5";	Px008551;Px008551.1;Px008552;Px008552.2;Px008553;Px008553.1
scaffold_300	195011	287176	-	gene_id "PB.3786"; transcript_id "PB.3786.6";	Px008551;Px008551.1;Px008552;Px008552.2
scaffold_300	204247	259955	-	gene_id "PB.3786"; transcript_id "PB.3786.7";	Px008551;Px008551.1;Px008552;Px008552.2
scaffold_300	204254	303755	-	gene_id "PB.3786"; transcript_id "PB.3786.8";	Px008551;Px008551.1;Px008552;Px008552.2;Px008553;Px008553.1
scaffold_300	363452	383963	-	gene_id "PB.3788"; transcript_id "PB.3788.1";	Px008557;Px008557.1;Px008558;Px008558.1
scaffold_301	4322	20646	-	gene_id "PB.3789"; transcript_id "PB.3789.1";	Px008561;Px008561.1;Px008562;Px008562.1
scaffold_301	155957	161254	+	gene_id "PB.3794"; transcript_id "PB.3794.1";	Px008569;Px008569.1;Px008570;Px008570.1
scaffold_302	13179	75635	-	gene_id "PB.3800"; transcript_id "PB.3800.1";	Px008582;Px008582.2;Px008583;Px008583.3;Px008584;Px008584.1;Px008585;Px008585.1
scaffold_302	20223	114521	-	gene_id "PB.3800"; transcript_id "PB.3800.3";	Px008583;Px008583.3;Px008584;Px008584.1;Px008585;Px008585.1;Px008586;Px008586.1
scaffold_302	219433	224320	+	gene_id "PB.3804"; transcript_id "PB.3804.2";	Px008590;Px008590.4;Px008591;Px008591.1
scaffold_304	297264	317424	-	gene_id "PB.3828"; transcript_id "PB.3828.1";	Px008638;Px008638.1;Px008639;Px008639.1;Px008640;Px008640.1
scaffold_304	297891	317424	-	gene_id "PB.3828"; transcript_id "PB.3828.2";	Px008639;Px008639.1;Px008640;Px008640.1
scaffold_304	297891	317424	-	gene_id "PB.3828"; transcript_id "PB.3828.3";	Px008639;Px008639.1;Px008640;Px008640.1
scaffold_304	297893	317424	-	gene_id "PB.3828"; transcript_id "PB.3828.4";	Px008639;Px008639.1;Px008640;Px008640.1
scaffold_304	297902	317424	-	gene_id "PB.3828"; transcript_id "PB.3828.5";	Px008639;Px008639.1;Px008640;Px008640.1
scaffold_307	132480	141221	-	gene_id "PB.3851"; transcript_id "PB.3851.1";	Px008684;Px008684.1;Px008685;Px008685.1
scaffold_308	263957	297987	-	gene_id "PB.3875"; transcript_id "PB.3875.2";	Px008710;Px008710.1;Px008711;Px008711.1
scaffold_308	263957	297994	-	gene_id "PB.3875"; transcript_id "PB.3875.3";	Px008710;Px008710.1;Px008711;Px008711.1
scaffold_308	263957	298001	-	gene_id "PB.3875"; transcript_id "PB.3875.1";	Px008710;Px008710.1;Px008711;Px008711.1
scaffold_308	263959	298001	-	gene_id "PB.3875"; transcript_id "PB.3875.6";	Px008710;Px008710.1;Px008711;Px008711.1
scaffold_308	263961	298187	-	gene_id "PB.3875"; transcript_id "PB.3875.7";	Px008710;Px008710.1;Px008711;Px008711.1
scaffold_308	277749	301643	-	gene_id "PB.3875"; transcript_id "PB.3875.9";	Px008710;Px008710.1;Px008711;Px008711.1
scaffold_308	285175	311523	-	gene_id "PB.3875"; transcript_id "PB.3875.11";	Px008711;Px008711.1;Px008712;Px008712.1
scaffold_308	285175	334304	-	gene_id "PB.3875"; transcript_id "PB.3875.10";	Px008711;Px008711.1;Px008712;Px008712.1
scaffold_308	372166	383974	-	gene_id "PB.3881"; transcript_id "PB.3881.1";	Px008716;Px008716.1;Px008717;Px008717.1
scaffold_308	372297	383938	-	gene_id "PB.3881"; transcript_id "PB.3881.2";	Px008716;Px008716.1;Px008717;Px008717.1
scaffold_309	351873	358312	-	gene_id "PB.3901"; transcript_id "PB.3901.3";	Px008747;Px008747.1;Px008748;Px008748.1;Px008749;Px008749.1
scaffold_309	365688	411755	+	gene_id "PB.3902"; transcript_id "PB.3902.1";	Px008750;Px008750.1;Px008751;Px008751.1;Px008752;Px008752.1;Px008753;Px008753.1
scaffold_309	365688	411758	+	gene_id "PB.3902"; transcript_id "PB.3902.2";	Px008750;Px008750.1;Px008751;Px008751.1;Px008752;Px008752.1;Px008753;Px008753.1
scaffold_309	380366	411754	+	gene_id "PB.3902"; transcript_id "PB.3902.3";	Px008752;Px008752.1;Px008753;Px008753.1
scaffold_309	380421	411758	+	gene_id "PB.3902"; transcript_id "PB.3902.4";	Px008752;Px008752.1;Px008753;Px008753.1
scaffold_309	413875	426454	-	gene_id "PB.3903"; transcript_id "PB.3903.1";	Px008754;Px008754.1;Px008755;Px008755.1
scaffold_310	273438	277281	-	gene_id "PB.3956"; transcript_id "PB.3956.1";	Px008871;Px008871.1;Px008872;Px008872.1
scaffold_310	273579	277314	-	gene_id "PB.3956"; transcript_id "PB.3956.3";	Px008871;Px008871.1;Px008872;Px008872.1
scaffold_310	273579	277346	-	gene_id "PB.3956"; transcript_id "PB.3956.2";	Px008871;Px008871.1;Px008872;Px008872.1
scaffold_311	101360	160075	+	gene_id "PB.3963"; transcript_id "PB.3963.7";	Px008888;Px008888.1;Px008889;Px008889.1;Px008890;Px008890.1
scaffold_311	258711	315867	-	gene_id "PB.3965"; transcript_id "PB.3965.2";	Px008897;Px008897.1;Px008898;Px008898.1
scaffold_311	258726	300717	-	gene_id "PB.3965"; transcript_id "PB.3965.6";	Px008897;Px008897.1;Px008898;Px008898.1
scaffold_313	233817	249212	-	gene_id "PB.4000"; transcript_id "PB.4000.1";	Px008945;Px008945.1;Px008946;Px008946.1
scaffold_314	33416	73784	-	gene_id "PB.4003"; transcript_id "PB.4003.3";	Px008954;Px008954.1;Px008955;Px008955.1
scaffold_314	33416	73784	-	gene_id "PB.4003"; transcript_id "PB.4003.5";	Px008954;Px008954.1;Px008955;Px008955.1
scaffold_314	33416	73792	-	gene_id "PB.4003"; transcript_id "PB.4003.1";	Px008954;Px008954.1;Px008955;Px008955.1
scaffold_314	33416	73817	-	gene_id "PB.4003"; transcript_id "PB.4003.2";	Px008954;Px008954.1;Px008955;Px008955.1
scaffold_314	33416	73842	-	gene_id "PB.4003"; transcript_id "PB.4003.4";	Px008954;Px008954.1;Px008955;Px008955.1
scaffold_314	157535	161873	-	gene_id "PB.4010"; transcript_id "PB.4010.1";	Px008962;Px008962.1;Px008963;Px008963.1
scaffold_314	157536	161873	-	gene_id "PB.4010"; transcript_id "PB.4010.2";	Px008962;Px008962.1;Px008963;Px008963.1
scaffold_314	157536	161873	-	gene_id "PB.4010"; transcript_id "PB.4010.3";	Px008962;Px008962.1;Px008963;Px008963.1
scaffold_316	230211	236257	+	gene_id "PB.4033"; transcript_id "PB.4033.1";	Px009003;Px009003.1;Px009004;Px009004.1;Px009005;Px009005.1
scaffold_316	230229	236261	+	gene_id "PB.4033"; transcript_id "PB.4033.2";	Px009003;Px009003.1;Px009004;Px009004.1;Px009005;Px009005.1
scaffold_318	133841	152160	+	gene_id "PB.4048"; transcript_id "PB.4048.3";	Px009032;Px009032.1;Px009033;Px009033.1;Px009034;Px009034.1
scaffold_32	737451	762004	+	gene_id "PB.4080"; transcript_id "PB.4080.2";	Px009082;Px009082.1;Px009083;Px009083.1
scaffold_32	737463	759281	+	gene_id "PB.4080"; transcript_id "PB.4080.3";	Px009082;Px009082.1;Px009083;Px009083.1
scaffold_32	737467	766968	+	gene_id "PB.4080"; transcript_id "PB.4080.4";	Px009082;Px009082.1;Px009083;Px009083.1
scaffold_32	737477	759314	+	gene_id "PB.4080"; transcript_id "PB.4080.5";	Px009082;Px009082.1;Px009083;Px009083.1
scaffold_32	1393220	1414772	+	gene_id "PB.4091"; transcript_id "PB.4091.1";	Px009103;Px009103.1;Px009104;Px009104.1
scaffold_320	88771	92610	+	gene_id "PB.4098"; transcript_id "PB.4098.1";	Px009115;Px009115.1;Px009116;Px009116.1
scaffold_322	172294	237860	-	gene_id "PB.4115"; transcript_id "PB.4115.1";	Px009154;Px009154.1;Px009155;Px009155.1
scaffold_323	49852	57810	-	gene_id "PB.4118"; transcript_id "PB.4118.1";	Px009162;Px009162.1;Px009163;Px009163.1
scaffold_324	12220	20992	+	gene_id "PB.4126"; transcript_id "PB.4126.1";	Px009175;Px009175.1;Px009176;Px009176.1
scaffold_324	23832	51048	+	gene_id "PB.4127"; transcript_id "PB.4127.1";	Px009177;Px009177.1;Px009178;Px009178.1
scaffold_324	82503	86779	+	gene_id "PB.4128"; transcript_id "PB.4128.1";	Px009180;Px009180.1;Px009181;Px009181.1
scaffold_324	82508	86783	+	gene_id "PB.4128"; transcript_id "PB.4128.2";	Px009180;Px009180.1;Px009181;Px009181.1
scaffold_325	287625	300761	+	gene_id "PB.4145"; transcript_id "PB.4145.2";	Px009207;Px009207.1;Px009208;Px009208.1
scaffold_325	287625	300765	+	gene_id "PB.4145"; transcript_id "PB.4145.1";	Px009207;Px009207.1;Px009208;Px009208.1
scaffold_325	287629	300763	+	gene_id "PB.4145"; transcript_id "PB.4145.3";	Px009207;Px009207.1;Px009208;Px009208.1
scaffold_328	93236	102903	-	gene_id "PB.4171"; transcript_id "PB.4171.1";	Px009257;Px009257.1;Px009258;Px009258.1
scaffold_328	106837	126411	-	gene_id "PB.4172"; transcript_id "PB.4172.3";	Px009259;Px009259.1;Px009260;Px009260.1;Px009261;Px009261.1
scaffold_33	563255	588606	-	gene_id "PB.4195"; transcript_id "PB.4195.3";	Px009325;Px009325.1;Px009326;Px009326.1;Px009327;Px009327.1
scaffold_33	1095069	1109107	-	gene_id "PB.4204"; transcript_id "PB.4204.1";	Px009351;Px009351.1;Px009352;Px009352.1
scaffold_33	1129026	1155929	-	gene_id "PB.4208"; transcript_id "PB.4208.1";	Px009356;Px009356.1;Px009357;Px009357.1
scaffold_33	1159124	1181068	+	gene_id "PB.4209"; transcript_id "PB.4209.1";	Px009357;Px009357.1;Px009358;Px009358.1
scaffold_33	1526137	1564563	+	gene_id "PB.4219"; transcript_id "PB.4219.1";	Px009376;Px009376.1;Px009377;Px009377.1;Px009378;Px009378.1
scaffold_331	9010	76660	+	gene_id "PB.4230"; transcript_id "PB.4230.1";	Px009399;Px009399.1;Px009400;Px009400.1;Px009401;Px009401.1
scaffold_332	54361	57124	+	gene_id "PB.4236"; transcript_id "PB.4236.1";	Px009412;Px009412.1;Px009413;Px009413.1
scaffold_332	54381	57124	+	gene_id "PB.4236"; transcript_id "PB.4236.2";	Px009412;Px009412.1;Px009413;Px009413.1
scaffold_332	54382	57124	+	gene_id "PB.4236"; transcript_id "PB.4236.3";	Px009412;Px009412.1;Px009413;Px009413.1
scaffold_332	54625	57124	+	gene_id "PB.4236"; transcript_id "PB.4236.4";	Px009412;Px009412.1;Px009413;Px009413.1
scaffold_332	54807	57123	+	gene_id "PB.4236"; transcript_id "PB.4236.5";	Px009412;Px009412.1;Px009413;Px009413.1
scaffold_332	54950	57124	+	gene_id "PB.4236"; transcript_id "PB.4236.6";	Px009412;Px009412.1;Px009413;Px009413.1
scaffold_335	70506	177637	+	gene_id "PB.4255"; transcript_id "PB.4255.1";	Px009461;Px009461.1;Px009462;Px009462.1
scaffold_335	70506	177640	+	gene_id "PB.4255"; transcript_id "PB.4255.2";	Px009461;Px009461.1;Px009462;Px009462.1
scaffold_336	117576	174119	-	gene_id "PB.4262"; transcript_id "PB.4262.1";	Px009476;Px009476.1;Px009477;Px009477.1;Px009478;Px009478.1
scaffold_34	209939	536483	+	gene_id "PB.4297"; transcript_id "PB.4297.1";	Px009548;Px009548.2;Px009549;Px009549.1;Px009550;Px009550.2
scaffold_34	835730	888397	+	gene_id "PB.4313"; transcript_id "PB.4313.1";	Px009570;Px009570.1;Px009571;Px009571.1
scaffold_34	1061691	1228946	+	gene_id "PB.4318"; transcript_id "PB.4318.1";	Px009577;Px009577.1;Px009578;Px009578.1
scaffold_34	1141405	1228941	+	gene_id "PB.4318"; transcript_id "PB.4318.2";	Px009577;Px009577.1;Px009578;Px009578.1
scaffold_34	1141410	1228945	+	gene_id "PB.4318"; transcript_id "PB.4318.3";	Px009577;Px009577.1;Px009578;Px009578.1
scaffold_34	1141410	1228945	+	gene_id "PB.4318"; transcript_id "PB.4318.4";	Px009577;Px009577.1;Px009578;Px009578.1
scaffold_34	1144399	1228946	+	gene_id "PB.4318"; transcript_id "PB.4318.5";	Px009577;Px009577.1;Px009578;Px009578.1
scaffold_34	1144480	1228942	+	gene_id "PB.4318"; transcript_id "PB.4318.6";	Px009577;Px009577.1;Px009578;Px009578.1
scaffold_34	1144511	1228942	+	gene_id "PB.4318"; transcript_id "PB.4318.7";	Px009577;Px009577.1;Px009578;Px009578.1
scaffold_344	89542	125975	+	gene_id "PB.4354"; transcript_id "PB.4354.1";	Px009650;Px009650.1;Px009651;Px009651.2
scaffold_344	128689	141297	-	gene_id "PB.4355"; transcript_id "PB.4355.1";	Px009652;Px009652.1;Px009653;Px009653.1
scaffold_346	3014	29679	+	gene_id "PB.4367"; transcript_id "PB.4367.1";	Px009678;Px009678.1;Px009679;Px009679.1
scaffold_346	3028	29679	+	gene_id "PB.4367"; transcript_id "PB.4367.2";	Px009678;Px009678.1;Px009679;Px009679.1
scaffold_346	3085	29679	+	gene_id "PB.4367"; transcript_id "PB.4367.3";	Px009678;Px009678.1;Px009679;Px009679.1
scaffold_346	3206	29678	+	gene_id "PB.4367"; transcript_id "PB.4367.4";	Px009678;Px009678.1;Px009679;Px009679.1
scaffold_346	78340	103530	-	gene_id "PB.4370"; transcript_id "PB.4370.2";	Px009684;Px009684.1;Px009685;Px009685.1;Px009686;Px009686.1
scaffold_346	78340	109673	-	gene_id "PB.4370"; transcript_id "PB.4370.1";	Px009684;Px009684.1;Px009685;Px009685.1;Px009686;Px009686.1
scaffold_346	78346	97008	-	gene_id "PB.4370"; transcript_id "PB.4370.3";	Px009684;Px009684.1;Px009685;Px009685.1;Px009686;Px009686.1
scaffold_346	153901	156006	-	gene_id "PB.4371"; transcript_id "PB.4371.1";	Px009689;Px009689.1;Px009690;Px009690.1
scaffold_346	236837	239068	+	gene_id "PB.4373"; transcript_id "PB.4373.1";	Px009694;Px009694.1;Px009695;Px009695.2
scaffold_348	19762	44008	+	gene_id "PB.4386"; transcript_id "PB.4386.1";	Px009723;Px009723.1;Px009724;Px009724.1;Px009725;Px009725.1
scaffold_348	19962	44002	+	gene_id "PB.4386"; transcript_id "PB.4386.3";	Px009723;Px009723.1;Px009724;Px009724.1;Px009725;Px009725.1
scaffold_348	66372	87790	+	gene_id "PB.4388"; transcript_id "PB.4388.1";	Px009728;Px009728.1;Px009729;Px009729.1
scaffold_35	152350	214064	-	gene_id "PB.4402"; transcript_id "PB.4402.3";	Px009755;Px009755.1;Px009756;Px009756.1;Px009757;Px009757.1
scaffold_35	152384	214064	-	gene_id "PB.4402"; transcript_id "PB.4402.8";	Px009755;Px009755.1;Px009756;Px009756.1;Px009757;Px009757.1
scaffold_35	157455	213999	-	gene_id "PB.4402"; transcript_id "PB.4402.9";	Px009755;Px009755.1;Px009756;Px009756.1;Px009757;Px009757.1
scaffold_35	582369	593649	+	gene_id "PB.4414"; transcript_id "PB.4414.1";	Px009780;Px009780.1;Px009781;Px009781.1
scaffold_35	586961	634930	-	gene_id "PB.4415"; transcript_id "PB.4415.1";	Px009781;Px009781.1;Px009782;Px009782.1
scaffold_351	199084	212092	+	gene_id "PB.4429"; transcript_id "PB.4429.1";	Px009820;Px009820.1;Px009821;Px009821.1
scaffold_352	137850	140093	-	gene_id "PB.4435"; transcript_id "PB.4435.1";	Px009829;Px009829.1;Px009830;Px009830.1
scaffold_356	4509	50244	+	gene_id "PB.4476"; transcript_id "PB.4476.1";	Px009890;Px009890.1;Px009891;Px009891.1
scaffold_358	28234	52733	+	gene_id "PB.4499"; transcript_id "PB.4499.1";	Px009934;Px009934.1;Px009935;Px009935.1
scaffold_358	276360	284098	+	gene_id "PB.4502"; transcript_id "PB.4502.2";	Px009946;Px009946.1;Px009947;Px009947.1
scaffold_358	276360	284104	+	gene_id "PB.4502"; transcript_id "PB.4502.1";	Px009946;Px009946.1;Px009947;Px009947.1
scaffold_36	231108	243860	-	gene_id "PB.4516"; transcript_id "PB.4516.1";	Px009975;Px009975.1;Px009976;Px009976.1
scaffold_36	446888	529079	+	gene_id "PB.4520"; transcript_id "PB.4520.1";	Px009985;Px009985.1;Px009986;Px009986.1
scaffold_36	658255	693170	-	gene_id "PB.4523"; transcript_id "PB.4523.1";	Px009991;Px009991.1;Px009992;Px009992.2
scaffold_36	658257	693157	-	gene_id "PB.4523"; transcript_id "PB.4523.3";	Px009991;Px009991.1;Px009992;Px009992.2
scaffold_36	658257	693161	-	gene_id "PB.4523"; transcript_id "PB.4523.2";	Px009991;Px009991.1;Px009992;Px009992.2
scaffold_36	658259	693166	-	gene_id "PB.4523"; transcript_id "PB.4523.4";	Px009991;Px009991.1;Px009992;Px009992.2
scaffold_36	658259	693166	-	gene_id "PB.4523"; transcript_id "PB.4523.5";	Px009991;Px009991.1;Px009992;Px009992.2
scaffold_36	658261	693160	-	gene_id "PB.4523"; transcript_id "PB.4523.7";	Px009991;Px009991.1;Px009992;Px009992.2
scaffold_36	658261	693166	-	gene_id "PB.4523"; transcript_id "PB.4523.6";	Px009991;Px009991.1;Px009992;Px009992.2
scaffold_36	945212	958169	+	gene_id "PB.4531"; transcript_id "PB.4531.1";	Px010005;Px010005.1;Px010006;Px010006.1
scaffold_36	945212	960249	+	gene_id "PB.4531"; transcript_id "PB.4531.2";	Px010005;Px010005.1;Px010006;Px010006.1
scaffold_36	945212	960250	+	gene_id "PB.4531"; transcript_id "PB.4531.3";	Px010005;Px010005.1;Px010006;Px010006.1
scaffold_36	1454754	1470857	+	gene_id "PB.4536"; transcript_id "PB.4536.2";	Px010022;Px010022.2;Px010023;Px010023.2
scaffold_36	1454754	1470858	+	gene_id "PB.4536"; transcript_id "PB.4536.4";	Px010022;Px010022.2;Px010023;Px010023.2
scaffold_362	158588	249368	+	gene_id "PB.4558"; transcript_id "PB.4558.1";	Px010059;Px010059.1;Px010060;Px010060.1;Px010061;Px010061.1
scaffold_362	158608	249369	+	gene_id "PB.4558"; transcript_id "PB.4558.2";	Px010059;Px010059.1;Px010060;Px010060.1;Px010061;Px010061.1
scaffold_363	219981	240719	-	gene_id "PB.4571"; transcript_id "PB.4571.2";	Px010080;Px010080.1;Px010081;Px010081.1
scaffold_366	279788	284895	-	gene_id "PB.4602"; transcript_id "PB.4602.1";	Px010131;Px010131.1;Px010132;Px010132.1
scaffold_366	279788	284908	-	gene_id "PB.4602"; transcript_id "PB.4602.2";	Px010131;Px010131.1;Px010132;Px010132.1
scaffold_366	279792	284694	-	gene_id "PB.4602"; transcript_id "PB.4602.3";	Px010131;Px010131.1;Px010132;Px010132.1
scaffold_366	279792	284694	-	gene_id "PB.4602"; transcript_id "PB.4602.5";	Px010131;Px010131.1;Px010132;Px010132.1
scaffold_37	384868	420711	-	gene_id "PB.4629"; transcript_id "PB.4629.1";	Px010178;Px010178.1;Px010179;Px010179.1
scaffold_37	384871	420794	-	gene_id "PB.4629"; transcript_id "PB.4629.2";	Px010178;Px010178.1;Px010179;Px010179.1
scaffold_37	513887	579817	+	gene_id "PB.4637"; transcript_id "PB.4637.1";	Px010186;Px010186.1;Px010187;Px010187.1
scaffold_37	699667	763036	-	gene_id "PB.4641"; transcript_id "PB.4641.1";	Px010190;Px010190.1;Px010191;Px010191.1;Px010192;Px010192.1;Px010193;Px010193.1
scaffold_37	699668	763036	-	gene_id "PB.4641"; transcript_id "PB.4641.3";	Px010190;Px010190.1;Px010191;Px010191.1;Px010192;Px010192.1;Px010193;Px010193.1
scaffold_37	699668	763036	-	gene_id "PB.4641"; transcript_id "PB.4641.4";	Px010190;Px010190.1;Px010191;Px010191.1;Px010192;Px010192.1;Px010193;Px010193.1
scaffold_37	699668	763076	-	gene_id "PB.4641"; transcript_id "PB.4641.2";	Px010190;Px010190.1;Px010191;Px010191.1;Px010192;Px010192.1;Px010193;Px010193.1
scaffold_37	699669	763036	-	gene_id "PB.4641"; transcript_id "PB.4641.6";	Px010190;Px010190.1;Px010191;Px010191.1;Px010192;Px010192.1;Px010193;Px010193.1
scaffold_37	699669	763076	-	gene_id "PB.4641"; transcript_id "PB.4641.7";	Px010190;Px010190.1;Px010191;Px010191.1;Px010192;Px010192.1;Px010193;Px010193.1
scaffold_37	699669	763098	-	gene_id "PB.4641"; transcript_id "PB.4641.5";	Px010190;Px010190.1;Px010191;Px010191.1;Px010192;Px010192.1;Px010193;Px010193.1
scaffold_37	746418	752498	+	gene_id "PB.4640"; transcript_id "PB.4640.1";	Px010191;Px010191.1;Px010192;Px010192.1
scaffold_37	746422	752498	+	gene_id "PB.4640"; transcript_id "PB.4640.2";	Px010191;Px010191.1;Px010192;Px010192.1
scaffold_37	811965	821100	+	gene_id "PB.4642"; transcript_id "PB.4642.3";	Px010196;Px010196.1;Px010197;Px010197.1
scaffold_37	811965	821104	+	gene_id "PB.4642"; transcript_id "PB.4642.2";	Px010196;Px010196.1;Px010197;Px010197.1
scaffold_37	844988	878798	+	gene_id "PB.4645"; transcript_id "PB.4645.1";	Px010199;Px010199.1;Px010200;Px010200.1
scaffold_37	845139	878798	+	gene_id "PB.4645"; transcript_id "PB.4645.2";	Px010199;Px010199.1;Px010200;Px010200.1
scaffold_37	845382	878799	+	gene_id "PB.4645"; transcript_id "PB.4645.3";	Px010199;Px010199.1;Px010200;Px010200.1
scaffold_373	56946	63908	+	gene_id "PB.4667"; transcript_id "PB.4667.1";	Px010247;Px010247.2;Px010248;Px010248.1
scaffold_374	198181	207670	-	gene_id "PB.4681"; transcript_id "PB.4681.1";	Px010270;Px010270.1;Px010271;Px010271.1
scaffold_377	120404	135842	-	gene_id "PB.4704"; transcript_id "PB.4704.1";	Px010308;Px010308.1;Px010309;Px010309.1
scaffold_377	121129	135814	-	gene_id "PB.4704"; transcript_id "PB.4704.3";	Px010308;Px010308.1;Px010309;Px010309.1
scaffold_38	228325	262238	-	gene_id "PB.4726"; transcript_id "PB.4726.1";	Px010350;Px010350.1;Px010351;Px010351.1;Px010352;Px010352.1
scaffold_38	967967	982142	-	gene_id "PB.4741"; transcript_id "PB.4741.1";	Px010382;Px010382.1;Px010383;Px010383.1
scaffold_38	967967	982142	-	gene_id "PB.4741"; transcript_id "PB.4741.2";	Px010382;Px010382.1;Px010383;Px010383.1
scaffold_38	967968	982142	-	gene_id "PB.4741"; transcript_id "PB.4741.4";	Px010382;Px010382.1;Px010383;Px010383.1
scaffold_38	967968	982164	-	gene_id "PB.4741"; transcript_id "PB.4741.3";	Px010382;Px010382.1;Px010383;Px010383.1
scaffold_38	989610	1052029	-	gene_id "PB.4742"; transcript_id "PB.4742.2";	Px010384;Px010384.1;Px010385;Px010385.1
scaffold_383	19949	41983	+	gene_id "PB.4766"; transcript_id "PB.4766.1";	Px010430;Px010430.1;Px010431;Px010431.1
scaffold_384	406245	412171	+	gene_id "PB.4783"; transcript_id "PB.4783.1";	Px010459;Px010459.1;Px010460;Px010460.1
scaffold_386	95271	136977	+	gene_id "PB.4794"; transcript_id "PB.4794.1";	Px010477;Px010477.1;Px010478;Px010478.1
scaffold_387	255198	268891	+	gene_id "PB.4808"; transcript_id "PB.4808.1";	Px010503;Px010503.1;Px010504;Px010504.1
scaffold_388	70194	81711	-	gene_id "PB.4814"; transcript_id "PB.4814.1";	Px010513;Px010513.1;Px010514;Px010514.1
scaffold_388	261459	265493	+	gene_id "PB.4820"; transcript_id "PB.4820.1";	Px010521;Px010521.1;Px010522;Px010522.1
scaffold_389	13347	70090	+	gene_id "PB.4821"; transcript_id "PB.4821.1";	Px010524;Px010524.1;Px010525;Px010525.1
scaffold_389	227595	255147	-	gene_id "PB.4825"; transcript_id "PB.4825.2";	Px010531;Px010531.1;Px010532;Px010532.1
scaffold_39	184626	247104	-	gene_id "PB.4828"; transcript_id "PB.4828.2";	Px010538;Px010538.1;Px010539;Px010539.1
scaffold_391	262880	264295	+	gene_id "PB.4866"; transcript_id "PB.4866.1";	Px010644;Px010644.1;Px010645;Px010645.1
scaffold_399	169255	192350	-	gene_id "PB.4913"; transcript_id "PB.4913.1";	Px010750;Px010750.1;Px010751;Px010751.1
scaffold_4	460852	470537	+	gene_id "PB.4926"; transcript_id "PB.4926.1";	Px010773;Px010773.1;Px010774;Px010774.1
scaffold_40	484325	512791	+	gene_id "PB.4960"; transcript_id "PB.4960.1";	Px010849;Px010849.1;Px010850;Px010850.1
scaffold_40	484326	512798	+	gene_id "PB.4960"; transcript_id "PB.4960.2";	Px010849;Px010849.1;Px010850;Px010850.1
scaffold_40	484328	512796	+	gene_id "PB.4960"; transcript_id "PB.4960.3";	Px010849;Px010849.1;Px010850;Px010850.1
scaffold_40	484599	512796	+	gene_id "PB.4960"; transcript_id "PB.4960.4";	Px010849;Px010849.1;Px010850;Px010850.1
scaffold_40	1173629	1190215	-	gene_id "PB.4983"; transcript_id "PB.4983.1";	Px010876;Px010876.1;Px010877;Px010877.1
scaffold_401	7267	183122	-	gene_id "PB.4988"; transcript_id "PB.4988.1";	Px010887;Px010887.1;Px010888;Px010888.1;Px010889;Px010889.1
scaffold_408	52004	94218	-	gene_id "PB.5025"; transcript_id "PB.5025.1";	Px010981;Px010981.1;Px010982;Px010982.1
scaffold_408	52004	94218	-	gene_id "PB.5025"; transcript_id "PB.5025.4";	Px010981;Px010981.1;Px010982;Px010982.1
scaffold_408	52004	94220	-	gene_id "PB.5025"; transcript_id "PB.5025.2";	Px010981;Px010981.1;Px010982;Px010982.1
scaffold_408	52005	94201	-	gene_id "PB.5025"; transcript_id "PB.5025.5";	Px010981;Px010981.1;Px010982;Px010982.1
scaffold_408	52006	94201	-	gene_id "PB.5025"; transcript_id "PB.5025.7";	Px010981;Px010981.1;Px010982;Px010982.1
scaffold_408	52006	94201	-	gene_id "PB.5025"; transcript_id "PB.5025.6";	Px010981;Px010981.1;Px010982;Px010982.1
scaffold_408	52455	94230	-	gene_id "PB.5025"; transcript_id "PB.5025.9";	Px010981;Px010981.1;Px010982;Px010982.1
scaffold_408	79787	94180	-	gene_id "PB.5025"; transcript_id "PB.5025.10";	Px010981;Px010981.1;Px010982;Px010982.1
scaffold_409	33710	104431	+	gene_id "PB.5030"; transcript_id "PB.5030.1";	Px010999;Px010999.1;Px011000;Px011000.2
scaffold_409	33710	104442	+	gene_id "PB.5030"; transcript_id "PB.5030.2";	Px010999;Px010999.1;Px011000;Px011000.2
scaffold_409	33840	104437	+	gene_id "PB.5030"; transcript_id "PB.5030.3";	Px010999;Px010999.1;Px011000;Px011000.2
scaffold_41	71767	93164	+	gene_id "PB.5033"; transcript_id "PB.5033.1";	Px011013;Px011013.1;Px011014;Px011014.1
scaffold_41	95654	112615	+	gene_id "PB.5034"; transcript_id "PB.5034.1";	Px011016;Px011016.1;Px011017;Px011017.1;Px011018;Px011018.1
scaffold_41	100287	105718	-	gene_id "PB.5035"; transcript_id "PB.5035.1";	Px011016;Px011016.1;Px011017;Px011017.1
scaffold_411	98707	141797	-	gene_id "PB.5060"; transcript_id "PB.5060.1";	Px011076;Px011076.1;Px011077;Px011077.1
scaffold_414	109082	119586	+	gene_id "PB.5070"; transcript_id "PB.5070.1";	Px011116;Px011116.1;Px011117;Px011117.1
scaffold_414	228976	241835	+	gene_id "PB.5073"; transcript_id "PB.5073.1";	Px011121;Px011121.2;Px011122;Px011122.1
scaffold_414	228993	241204	+	gene_id "PB.5073"; transcript_id "PB.5073.2";	Px011121;Px011121.2;Px011122;Px011122.1
scaffold_414	228993	241829	+	gene_id "PB.5073"; transcript_id "PB.5073.3";	Px011121;Px011121.2;Px011122;Px011122.1
scaffold_414	228993	241830	+	gene_id "PB.5073"; transcript_id "PB.5073.4";	Px011121;Px011121.2;Px011122;Px011122.1
scaffold_414	228993	241831	+	gene_id "PB.5073"; transcript_id "PB.5073.5";	Px011121;Px011121.2;Px011122;Px011122.1
scaffold_414	229016	241835	+	gene_id "PB.5073"; transcript_id "PB.5073.6";	Px011121;Px011121.2;Px011122;Px011122.1
scaffold_414	229411	241201	+	gene_id "PB.5073"; transcript_id "PB.5073.7";	Px011121;Px011121.2;Px011122;Px011122.1
scaffold_414	229655	241829	+	gene_id "PB.5073"; transcript_id "PB.5073.8";	Px011121;Px011121.2;Px011122;Px011122.1
scaffold_416	211245	448824	+	gene_id "PB.5082"; transcript_id "PB.5082.1";	Px011144;Px011144.1;Px011145;Px011145.1;Px011146;Px011146.2;Px011147;Px011147.1
scaffold_416	211245	448835	+	gene_id "PB.5082"; transcript_id "PB.5082.2";	Px011144;Px011144.1;Px011145;Px011145.1;Px011146;Px011146.2;Px011147;Px011147.1
scaffold_417	136023	192568	+	gene_id "PB.5086"; transcript_id "PB.5086.1";	Px011154;Px011154.1;Px011155;Px011155.1
scaffold_417	136466	192563	+	gene_id "PB.5086"; transcript_id "PB.5086.2";	Px011154;Px011154.1;Px011155;Px011155.1
scaffold_42	944403	1012458	+	gene_id "PB.5104"; transcript_id "PB.5104.1";	Px011206;Px011206.1;Px011207;Px011207.1
scaffold_42	1086719	1094456	-	gene_id "PB.5108"; transcript_id "PB.5108.1";	Px011217;Px011217.1;Px011218;Px011218.1
scaffold_421	76956	96677	+	gene_id "PB.5117"; transcript_id "PB.5117.1";	Px011236;Px011236.1;Px011237;Px011237.1
scaffold_421	76975	96677	+	gene_id "PB.5117"; transcript_id "PB.5117.2";	Px011236;Px011236.1;Px011237;Px011237.1
scaffold_421	134250	147453	-	gene_id "PB.5122"; transcript_id "PB.5122.1";	Px011242;Px011242.1;Px011243;Px011243.1;Px011244;Px011244.1
scaffold_421	134359	147466	-	gene_id "PB.5122"; transcript_id "PB.5122.2";	Px011243;Px011243.1;Px011244;Px011244.1
scaffold_423	856	72373	+	gene_id "PB.5130"; transcript_id "PB.5130.1";	Px011261;Px011261.1;Px011262;Px011262.1
scaffold_423	1980	72373	+	gene_id "PB.5130"; transcript_id "PB.5130.3";	Px011261;Px011261.1;Px011262;Px011262.1
scaffold_423	2179	72370	+	gene_id "PB.5130"; transcript_id "PB.5130.4";	Px011261;Px011261.1;Px011262;Px011262.1
scaffold_423	2474	72373	+	gene_id "PB.5130"; transcript_id "PB.5130.5";	Px011261;Px011261.1;Px011262;Px011262.1
scaffold_423	19277	72366	+	gene_id "PB.5130"; transcript_id "PB.5130.7";	Px011261;Px011261.1;Px011262;Px011262.1
scaffold_423	19277	72370	+	gene_id "PB.5130"; transcript_id "PB.5130.6";	Px011261;Px011261.1;Px011262;Px011262.1
scaffold_424	45342	82844	+	gene_id "PB.5135"; transcript_id "PB.5135.1";	Px011271;Px011271.1;Px011272;Px011272.1;Px011273;Px011273.1
scaffold_426	15210	40616	-	gene_id "PB.5150"; transcript_id "PB.5150.1";	Px011290;Px011290.1;Px011291;Px011291.1
scaffold_426	89386	96942	+	gene_id "PB.5153"; transcript_id "PB.5153.1";	Px011295;Px011295.1;Px011296;Px011296.1;Px011297;Px011297.1
scaffold_427	180012	189355	-	gene_id "PB.5170"; transcript_id "PB.5170.1";	Px011317;Px011317.1;Px011318;Px011318.1
scaffold_427	180016	246578	-	gene_id "PB.5170"; transcript_id "PB.5170.2";	Px011317;Px011317.1;Px011318;Px011318.1;Px011319;Px011319.1
scaffold_427	180018	246735	-	gene_id "PB.5170"; transcript_id "PB.5170.3";	Px011317;Px011317.1;Px011318;Px011318.1;Px011319;Px011319.1
scaffold_428	752	40094	-	gene_id "PB.5175"; transcript_id "PB.5175.1";	Px011325;Px011325.1;Px011326;Px011326.1;Px011327;Px011327.1
scaffold_428	753	40094	-	gene_id "PB.5175"; transcript_id "PB.5175.2";	Px011325;Px011325.1;Px011326;Px011326.1;Px011327;Px011327.1
scaffold_428	1718	40233	-	gene_id "PB.5175"; transcript_id "PB.5175.3";	Px011325;Px011325.1;Px011326;Px011326.1;Px011327;Px011327.1
scaffold_43	781139	812460	-	gene_id "PB.5208"; transcript_id "PB.5208.1";	Px011368;Px011368.2;Px011369;Px011369.1
scaffold_43	1015996	1040696	-	gene_id "PB.5215"; transcript_id "PB.5215.1";	Px011380;Px011380.1;Px011381;Px011381.1
scaffold_430	238261	250621	+	gene_id "PB.5226"; transcript_id "PB.5226.1";	Px011408;Px011408.1;Px011409;Px011409.2
scaffold_431	93824	96340	-	gene_id "PB.5231"; transcript_id "PB.5231.1";	Px011418;Px011418.1;Px011419;Px011419.1
scaffold_432	202938	232241	-	gene_id "PB.5243"; transcript_id "PB.5243.1";	Px011435;Px011435.1;Px011436;Px011436.1
scaffold_432	202940	232240	-	gene_id "PB.5243"; transcript_id "PB.5243.3";	Px011435;Px011435.1;Px011436;Px011436.1
scaffold_432	204317	232272	-	gene_id "PB.5243"; transcript_id "PB.5243.7";	Px011435;Px011435.1;Px011436;Px011436.1
scaffold_432	205063	231802	+	gene_id "PB.5242"; transcript_id "PB.5242.1";	Px011435;Px011435.1;Px011436;Px011436.1
scaffold_432	212956	232260	-	gene_id "PB.5243"; transcript_id "PB.5243.8";	Px011435;Px011435.1;Px011436;Px011436.1
scaffold_434	449766	502604	+	gene_id "PB.5252"; transcript_id "PB.5252.1";	Px011460;Px011460.1;Px011461;Px011461.1
scaffold_436	5922	51383	+	gene_id "PB.5261"; transcript_id "PB.5261.1";	Px011472;Px011472.1;Px011473;Px011473.1
scaffold_436	5927	51382	+	gene_id "PB.5261"; transcript_id "PB.5261.3";	Px011472;Px011472.1;Px011473;Px011473.1
scaffold_436	5927	51383	+	gene_id "PB.5261"; transcript_id "PB.5261.2";	Px011472;Px011472.1;Px011473;Px011473.1
scaffold_436	5929	51382	+	gene_id "PB.5261"; transcript_id "PB.5261.5";	Px011472;Px011472.1;Px011473;Px011473.1
scaffold_436	20613	51384	+	gene_id "PB.5261"; transcript_id "PB.5261.6";	Px011472;Px011472.1;Px011473;Px011473.1
scaffold_436	186989	203983	+	gene_id "PB.5266"; transcript_id "PB.5266.1";	Px011482;Px011482.1;Px011483;Px011483.1;Px011484;Px011484.1
scaffold_436	187493	197934	+	gene_id "PB.5266"; transcript_id "PB.5266.2";	Px011482;Px011482.1;Px011483;Px011483.1
scaffold_436	234657	237006	-	gene_id "PB.5273"; transcript_id "PB.5273.2";	Px011488;Px011488.1;Px011489;Px011489.1
scaffold_439	112798	132435	-	gene_id "PB.5287"; transcript_id "PB.5287.1";	Px011516;Px011516.1;Px011517;Px011517.1
scaffold_439	112811	132448	-	gene_id "PB.5287"; transcript_id "PB.5287.2";	Px011516;Px011516.1;Px011517;Px011517.1
scaffold_439	113658	132435	-	gene_id "PB.5287"; transcript_id "PB.5287.3";	Px011516;Px011516.1;Px011517;Px011517.1
scaffold_439	114614	132428	-	gene_id "PB.5287"; transcript_id "PB.5287.4";	Px011516;Px011516.1;Px011517;Px011517.1
scaffold_439	114725	132333	-	gene_id "PB.5287"; transcript_id "PB.5287.5";	Px011516;Px011516.1;Px011517;Px011517.1
scaffold_439	183438	210883	-	gene_id "PB.5292"; transcript_id "PB.5292.2";	Px011522;Px011522.1;Px011523;Px011523.1
scaffold_439	183438	210890	-	gene_id "PB.5292"; transcript_id "PB.5292.3";	Px011522;Px011522.1;Px011523;Px011523.1
scaffold_439	183438	210903	-	gene_id "PB.5292"; transcript_id "PB.5292.1";	Px011522;Px011522.1;Px011523;Px011523.1
scaffold_439	183439	210889	-	gene_id "PB.5292"; transcript_id "PB.5292.6";	Px011522;Px011522.1;Px011523;Px011523.1
scaffold_439	183439	210891	-	gene_id "PB.5292"; transcript_id "PB.5292.7";	Px011522;Px011522.1;Px011523;Px011523.1
scaffold_439	183439	210900	-	gene_id "PB.5292"; transcript_id "PB.5292.5";	Px011522;Px011522.1;Px011523;Px011523.1
scaffold_439	183439	210903	-	gene_id "PB.5292"; transcript_id "PB.5292.4";	Px011522;Px011522.1;Px011523;Px011523.1
scaffold_44	6308	96502	-	gene_id "PB.5295"; transcript_id "PB.5295.1";	Px011526;Px011526.1;Px011527;Px011527.1;Px011528;Px011528.1
scaffold_44	380706	386607	-	gene_id "PB.5299"; transcript_id "PB.5299.1";	Px011533;Px011533.1;Px011534;Px011534.1
scaffold_44	380712	386551	+	gene_id "PB.5298"; transcript_id "PB.5298.1";	Px011533;Px011533.1;Px011534;Px011534.1
scaffold_44	403693	407034	-	gene_id "PB.5302"; transcript_id "PB.5302.1";	Px011537;Px011537.1;Px011538;Px011538.1;Px011539;Px011539.1
scaffold_44	921177	932990	+	gene_id "PB.5322"; transcript_id "PB.5322.2";	Px011559;Px011559.1;Px011560;Px011560.1
scaffold_448	214196	227783	-	gene_id "PB.5372"; transcript_id "PB.5372.1";	Px011696;Px011696.1;Px011697;Px011697.1
scaffold_453	59275	70345	-	gene_id "PB.5430"; transcript_id "PB.5430.2";	Px011818;Px011818.1;Px011819;Px011819.1
scaffold_453	59275	121096	-	gene_id "PB.5430"; transcript_id "PB.5430.3";	Px011818;Px011818.1;Px011819;Px011819.1
scaffold_456	25202	55624	-	gene_id "PB.5459"; transcript_id "PB.5459.3";	Px011863;Px011863.3;Px011864;Px011864.1
scaffold_456	25202	57652	-	gene_id "PB.5459"; transcript_id "PB.5459.4";	Px011863;Px011863.3;Px011864;Px011864.1
scaffold_458	118878	142576	-	gene_id "PB.5471"; transcript_id "PB.5471.1";	Px011892;Px011892.2;Px011893;Px011893.1
scaffold_458	119861	142104	-	gene_id "PB.5471"; transcript_id "PB.5471.3";	Px011892;Px011892.2;Px011893;Px011893.1
scaffold_458	127848	142004	-	gene_id "PB.5471"; transcript_id "PB.5471.4";	Px011892;Px011892.2;Px011893;Px011893.1
scaffold_46	352941	363184	-	gene_id "PB.5481"; transcript_id "PB.5481.4";	Px011910;Px011910.1;Px011911;Px011911.1
scaffold_46	364103	404339	+	gene_id "PB.5480"; transcript_id "PB.5480.5";	Px011912;Px011912.1;Px011913;Px011913.1;Px011914;Px011914.1
scaffold_46	364120	404333	+	gene_id "PB.5480"; transcript_id "PB.5480.6";	Px011912;Px011912.1;Px011913;Px011913.1;Px011914;Px011914.1
scaffold_46	364120	404333	+	gene_id "PB.5480"; transcript_id "PB.5480.8";	Px011912;Px011912.1;Px011913;Px011913.1;Px011914;Px011914.1
scaffold_46	364120	404340	+	gene_id "PB.5480"; transcript_id "PB.5480.7";	Px011912;Px011912.1;Px011913;Px011913.1;Px011914;Px011914.1
scaffold_46	364122	404340	+	gene_id "PB.5480"; transcript_id "PB.5480.9";	Px011912;Px011912.1;Px011913;Px011913.1;Px011914;Px011914.1
scaffold_46	364128	404340	+	gene_id "PB.5480"; transcript_id "PB.5480.10";	Px011912;Px011912.1;Px011913;Px011913.1;Px011914;Px011914.1
scaffold_46	364131	404329	+	gene_id "PB.5480"; transcript_id "PB.5480.11";	Px011912;Px011912.1;Px011913;Px011913.1;Px011914;Px011914.1
scaffold_46	364137	404333	+	gene_id "PB.5480"; transcript_id "PB.5480.12";	Px011912;Px011912.1;Px011913;Px011913.1;Px011914;Px011914.1
scaffold_46	364139	404336	-	gene_id "PB.5481"; transcript_id "PB.5481.5";	Px011912;Px011912.1;Px011913;Px011913.1;Px011914;Px011914.1
scaffold_46	364148	404337	+	gene_id "PB.5480"; transcript_id "PB.5480.13";	Px011912;Px011912.1;Px011913;Px011913.1;Px011914;Px011914.1
scaffold_46	370162	404332	+	gene_id "PB.5480"; transcript_id "PB.5480.14";	Px011912;Px011912.1;Px011913;Px011913.1;Px011914;Px011914.1
scaffold_46	370162	404341	+	gene_id "PB.5480"; transcript_id "PB.5480.15";	Px011912;Px011912.1;Px011913;Px011913.1;Px011914;Px011914.1
scaffold_463	135079	170532	+	gene_id "PB.5506"; transcript_id "PB.5506.1";	Px011960;Px011960.1;Px011961;Px011961.1
scaffold_466	40601	59275	+	gene_id "PB.5516"; transcript_id "PB.5516.1";	Px011982;Px011982.1;Px011983;Px011983.1;Px011984;Px011984.1
scaffold_466	66453	73630	-	gene_id "PB.5519"; transcript_id "PB.5519.1";	Px011986;Px011986.1;Px011987;Px011987.1
scaffold_466	68265	74542	-	gene_id "PB.5519"; transcript_id "PB.5519.2";	Px011986;Px011986.1;Px011987;Px011987.1
scaffold_468	132724	152697	+	gene_id "PB.5535"; transcript_id "PB.5535.1";	Px012008;Px012008.2;Px012009;Px012009.1
scaffold_468	163447	178746	-	gene_id "PB.5538"; transcript_id "PB.5538.1";	Px012010;Px012010.1;Px012011;Px012011.2
scaffold_47	360171	362461	-	gene_id "PB.5553"; transcript_id "PB.5553.1";	Px012037;Px012037.1;Px012038;Px012038.1
scaffold_47	360215	362472	-	gene_id "PB.5553"; transcript_id "PB.5553.2";	Px012037;Px012037.1;Px012038;Px012038.1
scaffold_47	638070	696643	+	gene_id "PB.5558"; transcript_id "PB.5558.4";	Px012053;Px012053.1;Px012054;Px012054.1
scaffold_474	235520	238733	+	gene_id "PB.5606"; transcript_id "PB.5606.1";	Px012149;Px012149.1;Px012150;Px012150.1
scaffold_477	65841	85571	+	gene_id "PB.5621"; transcript_id "PB.5621.1";	Px012177;Px012177.1;Px012178;Px012178.1
scaffold_479	53082	92150	+	gene_id "PB.5629"; transcript_id "PB.5629.1";	Px012204;Px012204.1;Px012205;Px012205.1
scaffold_479	53085	92151	+	gene_id "PB.5629"; transcript_id "PB.5629.2";	Px012204;Px012204.1;Px012205;Px012205.1
scaffold_479	53086	92145	+	gene_id "PB.5629"; transcript_id "PB.5629.3";	Px012204;Px012204.1;Px012205;Px012205.1
scaffold_479	53086	92145	+	gene_id "PB.5629"; transcript_id "PB.5629.4";	Px012204;Px012204.1;Px012205;Px012205.1
scaffold_479	53088	92150	+	gene_id "PB.5629"; transcript_id "PB.5629.5";	Px012204;Px012204.1;Px012205;Px012205.1
scaffold_48	96259	144039	-	gene_id "PB.5637"; transcript_id "PB.5637.1";	Px012214;Px012214.1;Px012215;Px012215.1
scaffold_48	1057534	1063479	-	gene_id "PB.5655"; transcript_id "PB.5655.1";	Px012257;Px012257.1;Px012258;Px012258.1
scaffold_48	1057536	1063474	-	gene_id "PB.5655"; transcript_id "PB.5655.2";	Px012257;Px012257.1;Px012258;Px012258.1
scaffold_48	1059968	1062903	-	gene_id "PB.5655"; transcript_id "PB.5655.3";	Px012257;Px012257.1;Px012258;Px012258.1
scaffold_48	1332367	1337506	-	gene_id "PB.5672"; transcript_id "PB.5672.1";	Px012277;Px012277.1;Px012278;Px012278.1
scaffold_480	236308	243195	+	gene_id "PB.5695"; transcript_id "PB.5695.1";	Px012312;Px012312.1;Px012313;Px012313.2
scaffold_481	13252	26526	+	gene_id "PB.5703"; transcript_id "PB.5703.1";	Px012322;Px012322.1;Px012323;Px012323.1
scaffold_486	1978	48049	-	gene_id "PB.5734"; transcript_id "PB.5734.6";	Px012371;Px012371.6;Px012372;Px012372.1
scaffold_49	282631	310438	-	gene_id "PB.5768"; transcript_id "PB.5768.1";	Px012424;Px012424.1;Px012425;Px012425.1
scaffold_49	314703	318170	-	gene_id "PB.5770"; transcript_id "PB.5770.1";	Px012426;Px012426.1;Px012427;Px012427.1
scaffold_49	727109	730146	+	gene_id "PB.5781"; transcript_id "PB.5781.6";	Px012446;Px012446.1;Px012447;Px012447.1
scaffold_49	727133	730148	+	gene_id "PB.5781"; transcript_id "PB.5781.7";	Px012446;Px012446.1;Px012447;Px012447.1
scaffold_49	770854	782545	+	gene_id "PB.5785"; transcript_id "PB.5785.1";	Px012450;Px012450.1;Px012451;Px012451.1
scaffold_49	770876	782543	+	gene_id "PB.5785"; transcript_id "PB.5785.2";	Px012450;Px012450.1;Px012451;Px012451.1
scaffold_49	771130	782542	+	gene_id "PB.5785"; transcript_id "PB.5785.3";	Px012450;Px012450.1;Px012451;Px012451.1
scaffold_49	843772	870704	+	gene_id "PB.5788"; transcript_id "PB.5788.2";	Px012454;Px012454.2;Px012455;Px012455.1
scaffold_49	852552	870702	+	gene_id "PB.5788"; transcript_id "PB.5788.3";	Px012454;Px012454.2;Px012455;Px012455.1
scaffold_49	852552	870702	+	gene_id "PB.5788"; transcript_id "PB.5788.4";	Px012454;Px012454.2;Px012455;Px012455.1
scaffold_49	855750	870687	+	gene_id "PB.5788"; transcript_id "PB.5788.6";	Px012454;Px012454.2;Px012455;Px012455.1
scaffold_49	855750	870700	+	gene_id "PB.5788"; transcript_id "PB.5788.5";	Px012454;Px012454.2;Px012455;Px012455.1
scaffold_49	855754	870696	+	gene_id "PB.5788"; transcript_id "PB.5788.7";	Px012454;Px012454.2;Px012455;Px012455.1
scaffold_49	921478	933949	-	gene_id "PB.5794"; transcript_id "PB.5794.1";	Px012466;Px012466.1;Px012467;Px012467.1
scaffold_49	921479	933949	-	gene_id "PB.5794"; transcript_id "PB.5794.2";	Px012466;Px012466.1;Px012467;Px012467.1
scaffold_49	921481	933949	-	gene_id "PB.5794"; transcript_id "PB.5794.3";	Px012466;Px012466.1;Px012467;Px012467.1
scaffold_49	921484	933949	-	gene_id "PB.5794"; transcript_id "PB.5794.4";	Px012466;Px012466.1;Px012467;Px012467.1
scaffold_49	1153325	1217944	-	gene_id "PB.5804"; transcript_id "PB.5804.1";	Px012482;Px012482.3;Px012483;Px012483.1
scaffold_49	1153328	1217976	-	gene_id "PB.5804"; transcript_id "PB.5804.2";	Px012482;Px012482.3;Px012483;Px012483.1
scaffold_49	1153328	1217983	-	gene_id "PB.5804"; transcript_id "PB.5804.3";	Px012482;Px012482.3;Px012483;Px012483.1
scaffold_49	1160447	1200204	-	gene_id "PB.5804"; transcript_id "PB.5804.4";	Px012482;Px012482.3;Px012483;Px012483.1
scaffold_49	1160448	1192622	-	gene_id "PB.5804"; transcript_id "PB.5804.6";	Px012482;Px012482.3;Px012483;Px012483.1
scaffold_49	1160449	1230886	-	gene_id "PB.5804"; transcript_id "PB.5804.7";	Px012482;Px012482.3;Px012483;Px012483.1;Px012484;Px012484.1
scaffold_49	1160450	1222706	-	gene_id "PB.5804"; transcript_id "PB.5804.8";	Px012482;Px012482.3;Px012483;Px012483.1;Px012484;Px012484.1
scaffold_490	289728	335227	-	gene_id "PB.5812"; transcript_id "PB.5812.1";	Px012506;Px012506.1;Px012507;Px012507.1
scaffold_5	742031	821813	+	gene_id "PB.5867"; transcript_id "PB.5867.1";	Px012601;Px012601.1;Px012602;Px012602.1;Px012603;Px012603.1
scaffold_5	742033	821812	+	gene_id "PB.5867"; transcript_id "PB.5867.3";	Px012601;Px012601.1;Px012602;Px012602.1;Px012603;Px012603.1
scaffold_5	742033	821813	+	gene_id "PB.5867"; transcript_id "PB.5867.2";	Px012601;Px012601.1;Px012602;Px012602.1;Px012603;Px012603.1
scaffold_5	742033	821813	+	gene_id "PB.5867"; transcript_id "PB.5867.4";	Px012601;Px012601.1;Px012602;Px012602.1;Px012603;Px012603.1
scaffold_5	742034	821811	+	gene_id "PB.5867"; transcript_id "PB.5867.5";	Px012601;Px012601.1;Px012602;Px012602.1;Px012603;Px012603.1
scaffold_5	742045	821812	+	gene_id "PB.5867"; transcript_id "PB.5867.6";	Px012601;Px012601.1;Px012602;Px012602.1;Px012603;Px012603.1
scaffold_5	742046	821811	+	gene_id "PB.5867"; transcript_id "PB.5867.8";	Px012601;Px012601.1;Px012602;Px012602.1;Px012603;Px012603.1
scaffold_5	742477	821810	+	gene_id "PB.5867"; transcript_id "PB.5867.9";	Px012601;Px012601.1;Px012602;Px012602.1;Px012603;Px012603.1
scaffold_50	160346	255107	+	gene_id "PB.5894"; transcript_id "PB.5894.2";	Px012643;Px012643.1;Px012644;Px012644.1;Px012645;Px012645.1;Px012646;Px012646.1;Px012647;Px012647.1
scaffold_50	160346	255110	+	gene_id "PB.5894"; transcript_id "PB.5894.1";	Px012643;Px012643.1;Px012644;Px012644.1;Px012645;Px012645.1;Px012646;Px012646.1;Px012647;Px012647.1
scaffold_50	593068	634124	+	gene_id "PB.5909"; transcript_id "PB.5909.1";	Px012657;Px012657.1;Px012658;Px012658.1;Px012659;Px012659.1
scaffold_50	593101	632319	+	gene_id "PB.5909"; transcript_id "PB.5909.2";	Px012657;Px012657.1;Px012658;Px012658.1;Px012659;Px012659.1
scaffold_50	637065	668908	-	gene_id "PB.5910"; transcript_id "PB.5910.1";	Px012661;Px012661.1;Px012662;Px012662.1
scaffold_50	637066	668874	-	gene_id "PB.5910"; transcript_id "PB.5910.3";	Px012661;Px012661.1;Px012662;Px012662.1
scaffold_50	637067	668830	-	gene_id "PB.5910"; transcript_id "PB.5910.5";	Px012661;Px012661.1;Px012662;Px012662.1
scaffold_50	637067	668854	-	gene_id "PB.5910"; transcript_id "PB.5910.4";	Px012661;Px012661.1;Px012662;Px012662.1
scaffold_50	638329	668845	-	gene_id "PB.5910"; transcript_id "PB.5910.7";	Px012661;Px012661.1;Px012662;Px012662.1
scaffold_504	54152	87657	-	gene_id "PB.5946"; transcript_id "PB.5946.1";	Px012716;Px012716.1;Px012717;Px012717.1
scaffold_504	54153	87657	-	gene_id "PB.5946"; transcript_id "PB.5946.3";	Px012716;Px012716.1;Px012717;Px012717.1
scaffold_504	55314	87741	-	gene_id "PB.5946"; transcript_id "PB.5946.4";	Px012716;Px012716.1;Px012717;Px012717.1
scaffold_504	55316	87657	-	gene_id "PB.5946"; transcript_id "PB.5946.6";	Px012716;Px012716.1;Px012717;Px012717.1
scaffold_504	115994	130410	+	gene_id "PB.5948"; transcript_id "PB.5948.1";	Px012719;Px012719.1;Px012720;Px012720.1
scaffold_504	116001	130409	+	gene_id "PB.5948"; transcript_id "PB.5948.2";	Px012719;Px012719.1;Px012720;Px012720.1
scaffold_504	116023	129132	+	gene_id "PB.5948"; transcript_id "PB.5948.3";	Px012719;Px012719.1;Px012720;Px012720.1
scaffold_507	150818	163336	-	gene_id "PB.5957"; transcript_id "PB.5957.1";	Px012742;Px012742.1;Px012743;Px012743.1
scaffold_507	170455	225726	-	gene_id "PB.5957"; transcript_id "PB.5957.5";	Px012745;Px012745.1;Px012746;Px012746.1;Px012747;Px012747.1
scaffold_507	263162	322049	-	gene_id "PB.5958"; transcript_id "PB.5958.1";	Px012748;Px012748.1;Px012749;Px012749.1;Px012750;Px012750.1
scaffold_51	846610	877371	-	gene_id "PB.5987"; transcript_id "PB.5987.1";	Px012808;Px012808.1;Px012809;Px012809.1
scaffold_51	2047950	2060888	-	gene_id "PB.6019"; transcript_id "PB.6019.1";	Px012860;Px012860.1;Px012861;Px012861.1
scaffold_51	2218152	2229154	-	gene_id "PB.6022"; transcript_id "PB.6022.1";	Px012870;Px012870.1;Px012871;Px012871.1;Px012872;Px012872.1
scaffold_51	2218159	2227745	-	gene_id "PB.6022"; transcript_id "PB.6022.2";	Px012870;Px012870.1;Px012871;Px012871.1;Px012872;Px012872.1
scaffold_51	2231348	2244190	-	gene_id "PB.6023"; transcript_id "PB.6023.1";	Px012873;Px012873.1;Px012874;Px012874.1;Px012875;Px012875.1
scaffold_51	2231961	2239564	-	gene_id "PB.6023"; transcript_id "PB.6023.2";	Px012873;Px012873.1;Px012874;Px012874.1
scaffold_51	2290520	2296515	+	gene_id "PB.6025"; transcript_id "PB.6025.1";	Px012878;Px012878.1;Px012879;Px012879.1
scaffold_51	2468836	2480802	+	gene_id "PB.6029"; transcript_id "PB.6029.1";	Px012888;Px012888.1;Px012889;Px012889.1
scaffold_511	79428	151011	+	gene_id "PB.6038"; transcript_id "PB.6038.1";	Px012910;Px012910.1;Px012911;Px012911.1
scaffold_512	5416	80781	-	gene_id "PB.6039"; transcript_id "PB.6039.2";	Px012914;Px012914.1;Px012915;Px012915.1
scaffold_512	5570	68565	-	gene_id "PB.6039"; transcript_id "PB.6039.3";	Px012914;Px012914.1;Px012915;Px012915.1
scaffold_52	393699	400241	+	gene_id "PB.6064"; transcript_id "PB.6064.1";	Px012983;Px012983.1;Px012984;Px012984.1
scaffold_52	499901	511530	-	gene_id "PB.6068"; transcript_id "PB.6068.1";	Px012992;Px012992.1;Px012993;Px012993.1
scaffold_52	504632	511524	-	gene_id "PB.6068"; transcript_id "PB.6068.2";	Px012992;Px012992.1;Px012993;Px012993.1
scaffold_52	1137930	1156389	+	gene_id "PB.6081"; transcript_id "PB.6081.1";	Px013012;Px013012.2;Px013013;Px013013.1
scaffold_521	83730	119504	-	gene_id "PB.6103"; transcript_id "PB.6103.1";	Px013051;Px013051.1;Px013052;Px013052.1;Px013053;Px013053.1
scaffold_523	144066	167902	-	gene_id "PB.6108"; transcript_id "PB.6108.1";	Px013066;Px013066.1;Px013067;Px013067.1
scaffold_523	144070	167913	-	gene_id "PB.6108"; transcript_id "PB.6108.2";	Px013066;Px013066.1;Px013067;Px013067.1
scaffold_524	110030	212167	+	gene_id "PB.6110"; transcript_id "PB.6110.1";	Px013076;Px013076.2;Px013078;Px013078.1
scaffold_527	71408	74399	-	gene_id "PB.6115"; transcript_id "PB.6115.1";	Px013094;Px013094.1;Px013095;Px013095.1
scaffold_528	207677	214452	+	gene_id "PB.6126"; transcript_id "PB.6126.1";	Px013113;Px013113.1;Px013114;Px013114.1
scaffold_528	207677	214454	+	gene_id "PB.6126"; transcript_id "PB.6126.3";	Px013113;Px013113.1;Px013114;Px013114.1
scaffold_528	207677	214455	+	gene_id "PB.6126"; transcript_id "PB.6126.2";	Px013113;Px013113.1;Px013114;Px013114.1
scaffold_53	220777	233834	-	gene_id "PB.6137"; transcript_id "PB.6137.1";	Px013142;Px013142.1;Px013143;Px013143.1
scaffold_53	450350	507022	-	gene_id "PB.6140"; transcript_id "PB.6140.1";	Px013152;Px013152.1;Px013153;Px013153.1
scaffold_53	1485897	1489552	-	gene_id "PB.6154"; transcript_id "PB.6154.1";	Px013188;Px013188.1;Px013189;Px013189.1
scaffold_537	20778	40589	-	gene_id "PB.6184"; transcript_id "PB.6184.1";	Px013264;Px013264.5;Px013265;Px013265.1
scaffold_538	76407	81735	+	gene_id "PB.6188"; transcript_id "PB.6188.1";	Px013274;Px013274.1;Px013275;Px013275.1
scaffold_54	566957	660314	+	gene_id "PB.6204"; transcript_id "PB.6204.3";	Px013311;Px013311.1;Px013312;Px013312.1
scaffold_54	566957	660315	+	gene_id "PB.6204"; transcript_id "PB.6204.2";	Px013311;Px013311.1;Px013312;Px013312.1
scaffold_54	566957	660316	+	gene_id "PB.6204"; transcript_id "PB.6204.1";	Px013311;Px013311.1;Px013312;Px013312.1
scaffold_54	566999	660316	+	gene_id "PB.6204"; transcript_id "PB.6204.4";	Px013311;Px013311.1;Px013312;Px013312.1
scaffold_54	567042	660311	+	gene_id "PB.6204"; transcript_id "PB.6204.5";	Px013311;Px013311.1;Px013312;Px013312.1
scaffold_54	707484	756472	+	gene_id "PB.6209"; transcript_id "PB.6209.1";	Px013317;Px013317.1;Px013318;Px013318.1
scaffold_54	707486	756473	+	gene_id "PB.6209"; transcript_id "PB.6209.2";	Px013317;Px013317.1;Px013318;Px013318.1
scaffold_54	773528	792302	-	gene_id "PB.6212"; transcript_id "PB.6212.1";	Px013321;Px013321.1;Px013322;Px013322.1
scaffold_540	18361	25632	-	gene_id "PB.6216"; transcript_id "PB.6216.1";	Px013334;Px013334.1;Px013335;Px013335.1
scaffold_540	18364	25618	-	gene_id "PB.6216"; transcript_id "PB.6216.3";	Px013334;Px013334.1;Px013335;Px013335.1
scaffold_540	18367	25618	-	gene_id "PB.6216"; transcript_id "PB.6216.4";	Px013334;Px013334.1;Px013335;Px013335.1
scaffold_541	140438	174104	+	gene_id "PB.6223"; transcript_id "PB.6223.1";	Px013348;Px013348.1;Px013349;Px013349.2
scaffold_541	140438	174104	+	gene_id "PB.6223"; transcript_id "PB.6223.2";	Px013348;Px013348.1;Px013349;Px013349.2
scaffold_541	140438	174105	+	gene_id "PB.6223"; transcript_id "PB.6223.3";	Px013348;Px013348.1;Px013349;Px013349.2
scaffold_541	140438	174106	+	gene_id "PB.6223"; transcript_id "PB.6223.4";	Px013348;Px013348.1;Px013349;Px013349.2
scaffold_541	160835	174104	+	gene_id "PB.6223"; transcript_id "PB.6223.5";	Px013348;Px013348.1;Px013349;Px013349.2
scaffold_547	171953	193716	-	gene_id "PB.6243"; transcript_id "PB.6243.1";	Px013387;Px013387.1;Px013388;Px013388.1;Px013389;Px013389.1
scaffold_548	154099	165318	-	gene_id "PB.6255"; transcript_id "PB.6255.1";	Px013399;Px013399.1;Px013400;Px013400.1
scaffold_548	154166	165320	-	gene_id "PB.6255"; transcript_id "PB.6255.2";	Px013399;Px013399.1;Px013400;Px013400.1
scaffold_55	242699	253313	+	gene_id "PB.6262"; transcript_id "PB.6262.1";	Px013424;Px013424.1;Px013425;Px013425.1
scaffold_55	242854	253295	+	gene_id "PB.6262"; transcript_id "PB.6262.2";	Px013424;Px013424.1;Px013425;Px013425.1
scaffold_55	242892	254595	+	gene_id "PB.6262"; transcript_id "PB.6262.3";	Px013424;Px013424.1;Px013425;Px013425.1
scaffold_55	451852	636703	+	gene_id "PB.6263"; transcript_id "PB.6263.1";	Px013427;Px013427.1;Px013428;Px013428.1;Px013429;Px013429.1
scaffold_553	130826	133977	-	gene_id "PB.6287"; transcript_id "PB.6287.1";	Px013459;Px013459.1;Px013460;Px013460.1
scaffold_554	101590	148767	-	gene_id "PB.6293"; transcript_id "PB.6293.3";	Px013467;Px013467.1;Px013468;Px013468.1;Px013469;Px013469.1
scaffold_554	101590	148891	-	gene_id "PB.6293"; transcript_id "PB.6293.1";	Px013467;Px013467.1;Px013468;Px013468.1;Px013469;Px013469.1;Px013470;Px013470.1
scaffold_554	101590	149975	-	gene_id "PB.6293"; transcript_id "PB.6293.2";	Px013467;Px013467.1;Px013468;Px013468.1;Px013469;Px013469.1;Px013470;Px013470.1
scaffold_556	124253	141267	-	gene_id "PB.6304"; transcript_id "PB.6304.1";	Px013488;Px013488.1;Px013489;Px013489.1
scaffold_557	96468	118733	-	gene_id "PB.6307"; transcript_id "PB.6307.1";	Px013492;Px013492.1;Px013493;Px013493.2
scaffold_559	119961	155603	+	gene_id "PB.6314"; transcript_id "PB.6314.1";	Px013508;Px013508.1;Px013509;Px013509.3
scaffold_56	1070740	1080734	-	gene_id "PB.6337"; transcript_id "PB.6337.3";	Px013544;Px013544.1;Px013545;Px013545.1
scaffold_56	1070740	1080781	-	gene_id "PB.6337"; transcript_id "PB.6337.1";	Px013544;Px013544.1;Px013545;Px013545.1
scaffold_56	1070740	1088498	-	gene_id "PB.6337"; transcript_id "PB.6337.2";	Px013544;Px013544.1;Px013545;Px013545.1
scaffold_56	1070741	1080528	-	gene_id "PB.6337"; transcript_id "PB.6337.4";	Px013544;Px013544.1;Px013545;Px013545.1
scaffold_56	1070745	1088498	-	gene_id "PB.6337"; transcript_id "PB.6337.5";	Px013544;Px013544.1;Px013545;Px013545.1
scaffold_563	23654	25403	-	gene_id "PB.6357"; transcript_id "PB.6357.1";	Px013568;Px013568.1;Px013569;Px013569.1
scaffold_564	2436	61113	-	gene_id "PB.6363"; transcript_id "PB.6363.1";	Px013574;Px013574.1;Px013575;Px013575.2
scaffold_574	64604	77763	-	gene_id "PB.6400"; transcript_id "PB.6400.1";	Px013677;Px013677.2;Px013678;Px013678.1
scaffold_576	114658	131956	-	gene_id "PB.6405"; transcript_id "PB.6405.1";	Px013696;Px013696.1;Px013697;Px013697.1
scaffold_576	118513	131933	-	gene_id "PB.6405"; transcript_id "PB.6405.3";	Px013696;Px013696.1;Px013697;Px013697.1
scaffold_58	331911	350268	+	gene_id "PB.6423"; transcript_id "PB.6423.1";	Px013722;Px013722.1;Px013723;Px013723.1
scaffold_58	331936	350269	+	gene_id "PB.6423"; transcript_id "PB.6423.2";	Px013722;Px013722.1;Px013723;Px013723.1
scaffold_580	237709	286015	+	gene_id "PB.6440"; transcript_id "PB.6440.1";	Px013753;Px013753.1;Px013754;Px013754.1
scaffold_59	442819	459256	-	gene_id "PB.6479"; transcript_id "PB.6479.1";	Px013831;Px013831.1;Px013832;Px013832.1
scaffold_59	503078	532178	+	gene_id "PB.6483"; transcript_id "PB.6483.1";	Px013837;Px013837.1;Px013838;Px013838.1;Px013839;Px013839.1
scaffold_59	1030783	1045789	+	gene_id "PB.6490"; transcript_id "PB.6490.1";	Px013867;Px013867.1;Px013868;Px013868.1
scaffold_59	1030798	1045789	+	gene_id "PB.6490"; transcript_id "PB.6490.2";	Px013867;Px013867.1;Px013868;Px013868.1
scaffold_59	1035335	1043908	+	gene_id "PB.6490"; transcript_id "PB.6490.3";	Px013867;Px013867.1;Px013868;Px013868.1
scaffold_598	6953	33303	+	gene_id "PB.6533"; transcript_id "PB.6533.1";	Px013935;Px013935.3;Px013936;Px013936.1
scaffold_598	6953	33303	+	gene_id "PB.6533"; transcript_id "PB.6533.2";	Px013935;Px013935.3;Px013936;Px013936.1
scaffold_598	12960	42275	+	gene_id "PB.6533"; transcript_id "PB.6533.3";	Px013935;Px013935.3;Px013936;Px013936.1
scaffold_6	550439	595412	+	gene_id "PB.6552"; transcript_id "PB.6552.1";	Px013968;Px013968.1;Px013969;Px013969.3
scaffold_6	1046229	1055618	-	gene_id "PB.6561"; transcript_id "PB.6561.1";	Px013987;Px013987.1;Px013988;Px013988.1
scaffold_60	106555	121132	+	gene_id "PB.6594"; transcript_id "PB.6594.1";	Px014027;Px014027.1;Px014028;Px014028.1
scaffold_603	84645	102371	-	gene_id "PB.6627"; transcript_id "PB.6627.1";	Px014088;Px014088.1;Px014089;Px014089.2
scaffold_604	13353	63550	+	gene_id "PB.6628"; transcript_id "PB.6628.1";	Px014092;Px014092.1;Px014093;Px014093.1
scaffold_604	13357	63552	+	gene_id "PB.6628"; transcript_id "PB.6628.2";	Px014092;Px014092.1;Px014093;Px014093.1
scaffold_609	18926	35290	-	gene_id "PB.6634"; transcript_id "PB.6634.1";	Px014158;Px014158.1;Px014159;Px014159.4
scaffold_61	391882	400270	+	gene_id "PB.6644"; transcript_id "PB.6644.1";	Px014170;Px014170.1;Px014171;Px014171.1
scaffold_61	392115	400270	+	gene_id "PB.6644"; transcript_id "PB.6644.2";	Px014170;Px014170.1;Px014171;Px014171.1
scaffold_61	913559	929483	+	gene_id "PB.6656"; transcript_id "PB.6656.1";	Px014190;Px014190.1;Px014191;Px014191.1
scaffold_61	913561	929482	+	gene_id "PB.6656"; transcript_id "PB.6656.2";	Px014190;Px014190.1;Px014191;Px014191.1
scaffold_61	913883	929476	+	gene_id "PB.6656"; transcript_id "PB.6656.3";	Px014190;Px014190.1;Px014191;Px014191.1
scaffold_610	6705	46028	+	gene_id "PB.6660"; transcript_id "PB.6660.1";	Px014194;Px014194.1;Px014195;Px014195.1;Px014196;Px014196.1
scaffold_610	6711	46028	+	gene_id "PB.6660"; transcript_id "PB.6660.2";	Px014194;Px014194.1;Px014195;Px014195.1;Px014196;Px014196.1
scaffold_610	23349	46030	+	gene_id "PB.6660"; transcript_id "PB.6660.3";	Px014195;Px014195.1;Px014196;Px014196.1
scaffold_610	23349	46032	+	gene_id "PB.6660"; transcript_id "PB.6660.4";	Px014195;Px014195.1;Px014196;Px014196.1
scaffold_611	76307	116021	-	gene_id "PB.6665"; transcript_id "PB.6665.2";	Px014206;Px014206.1;Px014207;Px014207.1
scaffold_611	76307	116467	-	gene_id "PB.6665"; transcript_id "PB.6665.1";	Px014206;Px014206.1;Px014207;Px014207.1
scaffold_611	76310	116021	-	gene_id "PB.6665"; transcript_id "PB.6665.3";	Px014206;Px014206.1;Px014207;Px014207.1
scaffold_612	22116	39601	+	gene_id "PB.6666"; transcript_id "PB.6666.1";	Px014209;Px014209.1;Px014210;Px014210.1
scaffold_615	64162	118215	-	gene_id "PB.6672"; transcript_id "PB.6672.1";	Px014234;Px014234.2;Px014235;Px014235.1;Px014236;Px014236.1;Px014237;Px014237.1;Px014238;Px014238.1;Px014239;Px014239.2
scaffold_615	64165	118221	-	gene_id "PB.6672"; transcript_id "PB.6672.2";	Px014234;Px014234.2;Px014235;Px014235.1;Px014236;Px014236.1;Px014237;Px014237.1;Px014238;Px014238.1;Px014239;Px014239.2
scaffold_615	64166	118191	-	gene_id "PB.6672"; transcript_id "PB.6672.3";	Px014234;Px014234.2;Px014235;Px014235.1;Px014236;Px014236.1;Px014237;Px014237.1;Px014238;Px014238.1;Px014239;Px014239.2
scaffold_615	64167	118218	-	gene_id "PB.6672"; transcript_id "PB.6672.4";	Px014234;Px014234.2;Px014235;Px014235.1;Px014236;Px014236.1;Px014237;Px014237.1;Px014238;Px014238.1;Px014239;Px014239.2
scaffold_615	64169	118215	-	gene_id "PB.6672"; transcript_id "PB.6672.5";	Px014234;Px014234.2;Px014235;Px014235.1;Px014236;Px014236.1;Px014237;Px014237.1;Px014238;Px014238.1;Px014239;Px014239.2
scaffold_615	65217	118218	-	gene_id "PB.6672"; transcript_id "PB.6672.6";	Px014234;Px014234.2;Px014235;Px014235.1;Px014236;Px014236.1;Px014237;Px014237.1;Px014238;Px014238.1;Px014239;Px014239.2
scaffold_62	319200	365196	+	gene_id "PB.6683"; transcript_id "PB.6683.1";	Px014284;Px014284.1;Px014285;Px014285.1
scaffold_62	375624	387271	+	gene_id "PB.6684"; transcript_id "PB.6684.2";	Px014287;Px014287.2;Px014288;Px014288.1
scaffold_62	375624	387272	+	gene_id "PB.6684"; transcript_id "PB.6684.1";	Px014287;Px014287.2;Px014288;Px014288.1
scaffold_62	1044423	1083822	+	gene_id "PB.6693"; transcript_id "PB.6693.1";	Px014315;Px014315.1;Px014316;Px014316.1
scaffold_62	1137775	1144187	-	gene_id "PB.6696"; transcript_id "PB.6696.1";	Px014322;Px014322.1;Px014323;Px014323.1;Px014324;Px014324.1
scaffold_627	100971	107700	-	gene_id "PB.6714"; transcript_id "PB.6714.1";	Px014428;Px014428.1;Px014429;Px014429.1
scaffold_632	102859	119397	+	gene_id "PB.6751"; transcript_id "PB.6751.1";	Px014493;Px014493.1;Px014494;Px014494.1;Px014495;Px014495.1
scaffold_633	67553	92150	-	gene_id "PB.6753"; transcript_id "PB.6753.1";	Px014498;Px014498.1;Px014499;Px014499.1
scaffold_633	67562	92141	+	gene_id "PB.6752"; transcript_id "PB.6752.1";	Px014498;Px014498.1;Px014499;Px014499.1
scaffold_635	36828	64571	-	gene_id "PB.6757"; transcript_id "PB.6757.1";	Px014513;Px014513.1;Px014514;Px014514.1
scaffold_635	36830	64570	-	gene_id "PB.6757"; transcript_id "PB.6757.2";	Px014513;Px014513.1;Px014514;Px014514.1
scaffold_635	36831	64570	-	gene_id "PB.6757"; transcript_id "PB.6757.3";	Px014513;Px014513.1;Px014514;Px014514.1
scaffold_635	36837	64571	-	gene_id "PB.6757"; transcript_id "PB.6757.4";	Px014513;Px014513.1;Px014514;Px014514.1
scaffold_635	42796	64572	-	gene_id "PB.6757"; transcript_id "PB.6757.5";	Px014513;Px014513.1;Px014514;Px014514.1
scaffold_64	235466	314653	-	gene_id "PB.6765"; transcript_id "PB.6765.1";	Px014545;Px014545.1;Px014546;Px014546.1
scaffold_64	235467	314652	-	gene_id "PB.6765"; transcript_id "PB.6765.2";	Px014545;Px014545.1;Px014546;Px014546.1
scaffold_64	235467	314652	-	gene_id "PB.6765"; transcript_id "PB.6765.4";	Px014545;Px014545.1;Px014546;Px014546.1
scaffold_64	235467	314653	-	gene_id "PB.6765"; transcript_id "PB.6765.3";	Px014545;Px014545.1;Px014546;Px014546.1
scaffold_64	235467	314653	-	gene_id "PB.6765"; transcript_id "PB.6765.5";	Px014545;Px014545.1;Px014546;Px014546.1
scaffold_64	235467	314653	-	gene_id "PB.6765"; transcript_id "PB.6765.6";	Px014545;Px014545.1;Px014546;Px014546.1
scaffold_64	237899	314653	-	gene_id "PB.6765"; transcript_id "PB.6765.7";	Px014545;Px014545.1;Px014546;Px014546.1
scaffold_64	239022	314649	-	gene_id "PB.6765"; transcript_id "PB.6765.8";	Px014545;Px014545.1;Px014546;Px014546.1
scaffold_64	579742	620266	+	gene_id "PB.6774"; transcript_id "PB.6774.1";	Px014560;Px014560.1;Px014561;Px014561.1
scaffold_64	579742	621815	+	gene_id "PB.6774"; transcript_id "PB.6774.2";	Px014560;Px014560.1;Px014561;Px014561.1
scaffold_64	579742	621815	+	gene_id "PB.6774"; transcript_id "PB.6774.3";	Px014560;Px014560.1;Px014561;Px014561.1
scaffold_648	47766	82773	-	gene_id "PB.6809"; transcript_id "PB.6809.1";	Px014628;Px014628.2;Px014629;Px014629.1
scaffold_649	69821	74541	+	gene_id "PB.6813"; transcript_id "PB.6813.2";	Px014632;Px014632.1;Px014633;Px014633.1
scaffold_651	62522	72848	+	gene_id "PB.6837"; transcript_id "PB.6837.1";	Px014696;Px014696.1;Px014697;Px014697.1
scaffold_652	1436	28514	-	gene_id "PB.6840"; transcript_id "PB.6840.2";	Px014700;Px014700.1;Px014701;Px014701.1
scaffold_652	1441	28886	-	gene_id "PB.6840"; transcript_id "PB.6840.3";	Px014700;Px014700.1;Px014701;Px014701.1
scaffold_659	83242	98306	+	gene_id "PB.6847"; transcript_id "PB.6847.1";	Px014768;Px014768.1;Px014769;Px014769.1
scaffold_66	49787	105536	-	gene_id "PB.6849"; transcript_id "PB.6849.1";	Px014771;Px014771.1;Px014772;Px014772.1
scaffold_66	462362	480886	-	gene_id "PB.6869"; transcript_id "PB.6869.1";	Px014795;Px014795.1;Px014796;Px014796.1
scaffold_66	802178	821692	-	gene_id "PB.6880"; transcript_id "PB.6880.1";	Px014810;Px014810.1;Px014811;Px014811.1
scaffold_66	805760	821665	-	gene_id "PB.6880"; transcript_id "PB.6880.2";	Px014810;Px014810.1;Px014811;Px014811.1
scaffold_669	6277	9698	+	gene_id "PB.6908"; transcript_id "PB.6908.1";	Px014871;Px014871.1;Px014872;Px014872.1
scaffold_669	13021	17133	+	gene_id "PB.6909"; transcript_id "PB.6909.1";	Px014873;Px014873.1;Px014874;Px014874.1
scaffold_669	16598	30941	-	gene_id "PB.6910"; transcript_id "PB.6910.1";	Px014874;Px014874.1;Px014875;Px014875.1
scaffold_67	400578	415728	+	gene_id "PB.6924"; transcript_id "PB.6924.1";	Px014895;Px014895.1;Px014896;Px014896.1
scaffold_67	400602	415728	+	gene_id "PB.6924"; transcript_id "PB.6924.2";	Px014895;Px014895.1;Px014896;Px014896.1
scaffold_67	400607	411279	+	gene_id "PB.6924"; transcript_id "PB.6924.3";	Px014895;Px014895.1;Px014896;Px014896.1
scaffold_67	400611	415730	+	gene_id "PB.6924"; transcript_id "PB.6924.4";	Px014895;Px014895.1;Px014896;Px014896.1
scaffold_67	400643	415730	+	gene_id "PB.6924"; transcript_id "PB.6924.5";	Px014895;Px014895.1;Px014896;Px014896.1
scaffold_67	822040	851279	+	gene_id "PB.6932"; transcript_id "PB.6932.2";	Px014911;Px014911.1;Px014912;Px014912.1
scaffold_67	822125	851279	+	gene_id "PB.6932"; transcript_id "PB.6932.3";	Px014911;Px014911.1;Px014912;Px014912.1
scaffold_675	30854	46734	-	gene_id "PB.6943"; transcript_id "PB.6943.2";	Px014944;Px014944.1;Px014945;Px014945.1
scaffold_676	86383	130559	-	gene_id "PB.6946"; transcript_id "PB.6946.1";	Px014951;Px014951.1;Px014952;Px014952.1
scaffold_676	86385	130565	-	gene_id "PB.6946"; transcript_id "PB.6946.2";	Px014951;Px014951.1;Px014952;Px014952.1
scaffold_676	86385	130565	-	gene_id "PB.6946"; transcript_id "PB.6946.4";	Px014951;Px014951.1;Px014952;Px014952.1
scaffold_68	532749	549177	-	gene_id "PB.6959"; transcript_id "PB.6959.12";	Px014982;Px014982.1;Px014983;Px014983.1;Px014984;Px014984.1
scaffold_68	534215	549177	-	gene_id "PB.6959"; transcript_id "PB.6959.13";	Px014982;Px014982.1;Px014983;Px014983.1;Px014984;Px014984.1
scaffold_68	534235	549177	-	gene_id "PB.6959"; transcript_id "PB.6959.14";	Px014982;Px014982.1;Px014983;Px014983.1;Px014984;Px014984.1
scaffold_68	534240	549177	-	gene_id "PB.6959"; transcript_id "PB.6959.15";	Px014982;Px014982.1;Px014983;Px014983.1;Px014984;Px014984.1
scaffold_68	534240	549177	-	gene_id "PB.6959"; transcript_id "PB.6959.16";	Px014982;Px014982.1;Px014983;Px014983.1;Px014984;Px014984.1
scaffold_683	47243	99050	+	gene_id "PB.6977"; transcript_id "PB.6977.1";	Px015038;Px015038.1;Px015039;Px015039.1
scaffold_687	49925	66130	+	gene_id "PB.6987"; transcript_id "PB.6987.2";	Px015054;Px015054.1;Px015055;Px015055.1;Px015056;Px015056.1
scaffold_689	57089	88721	-	gene_id "PB.6989"; transcript_id "PB.6989.1";	Px015067;Px015067.1;Px015068;Px015068.1
scaffold_689	58702	88721	-	gene_id "PB.6989"; transcript_id "PB.6989.2";	Px015067;Px015067.1;Px015068;Px015068.1
scaffold_689	58712	86506	-	gene_id "PB.6989"; transcript_id "PB.6989.3";	Px015067;Px015067.1;Px015068;Px015068.1
scaffold_69	99385	241982	+	gene_id "PB.6998"; transcript_id "PB.6998.1";	Px015077;Px015077.1;Px015078;Px015078.1;Px015079;Px015079.1;Px015080;Px015080.1;Px015081;Px015081.1;Px015082;Px015082.1
scaffold_69	99393	241985	+	gene_id "PB.6998"; transcript_id "PB.6998.2";	Px015077;Px015077.1;Px015078;Px015078.1;Px015079;Px015079.1;Px015080;Px015080.1;Px015081;Px015081.1;Px015082;Px015082.1
scaffold_69	179497	241982	+	gene_id "PB.6998"; transcript_id "PB.6998.4";	Px015081;Px015081.1;Px015082;Px015082.1
scaffold_69	179497	241985	+	gene_id "PB.6998"; transcript_id "PB.6998.3";	Px015081;Px015081.1;Px015082;Px015082.1
scaffold_69	670743	730444	+	gene_id "PB.7001"; transcript_id "PB.7001.12";	Px015100;Px015100.1;Px015101;Px015101.2
scaffold_7	752945	771454	+	gene_id "PB.7047"; transcript_id "PB.7047.1";	Px015233;Px015233.2;Px015234;Px015234.1
scaffold_7	2133073	2179520	+	gene_id "PB.7081"; transcript_id "PB.7081.1";	Px015282;Px015282.1;Px015283;Px015283.1
scaffold_70	946931	1007194	+	gene_id "PB.7122"; transcript_id "PB.7122.4";	Px015339;Px015339.1;Px015340;Px015340.1
scaffold_70	946931	1007194	+	gene_id "PB.7122"; transcript_id "PB.7122.5";	Px015339;Px015339.1;Px015340;Px015340.1
scaffold_70	946931	1007196	+	gene_id "PB.7122"; transcript_id "PB.7122.3";	Px015339;Px015339.1;Px015340;Px015340.1
scaffold_700	19136	99672	-	gene_id "PB.7125"; transcript_id "PB.7125.2";	Px015343;Px015343.1;Px015344;Px015344.1;Px015345;Px015345.1;Px015346;Px015346.1;Px015347;Px015347.2
scaffold_700	19138	96661	-	gene_id "PB.7125"; transcript_id "PB.7125.3";	Px015343;Px015343.1;Px015344;Px015344.1;Px015345;Px015345.1;Px015346;Px015346.1;Px015347;Px015347.2
scaffold_700	20101	99685	-	gene_id "PB.7125"; transcript_id "PB.7125.5";	Px015343;Px015343.1;Px015344;Px015344.1;Px015345;Px015345.1;Px015346;Px015346.1;Px015347;Px015347.2
scaffold_705	43021	51103	+	gene_id "PB.7137"; transcript_id "PB.7137.1";	Px015373;Px015373.1;Px015374;Px015374.1;Px015375;Px015375.1
scaffold_705	50624	76637	-	gene_id "PB.7138"; transcript_id "PB.7138.2";	Px015375;Px015375.1;Px015376;Px015376.1;Px015377;Px015377.1
scaffold_705	50628	66243	-	gene_id "PB.7138"; transcript_id "PB.7138.3";	Px015375;Px015375.1;Px015376;Px015376.1;Px015377;Px015377.1
scaffold_705	51100	66241	-	gene_id "PB.7138"; transcript_id "PB.7138.5";	Px015376;Px015376.1;Px015377;Px015377.1
scaffold_705	51102	66243	-	gene_id "PB.7138"; transcript_id "PB.7138.6";	Px015376;Px015376.1;Px015377;Px015377.1
scaffold_705	51102	74224	-	gene_id "PB.7138"; transcript_id "PB.7138.7";	Px015376;Px015376.1;Px015377;Px015377.1
scaffold_705	51104	66007	-	gene_id "PB.7138"; transcript_id "PB.7138.11";	Px015376;Px015376.1;Px015377;Px015377.1
scaffold_705	51104	66241	-	gene_id "PB.7138"; transcript_id "PB.7138.9";	Px015376;Px015376.1;Px015377;Px015377.1
scaffold_705	51104	66243	-	gene_id "PB.7138"; transcript_id "PB.7138.10";	Px015376;Px015376.1;Px015377;Px015377.1
scaffold_705	51104	76728	-	gene_id "PB.7138"; transcript_id "PB.7138.8";	Px015376;Px015376.1;Px015377;Px015377.1
scaffold_705	51106	74657	-	gene_id "PB.7138"; transcript_id "PB.7138.12";	Px015376;Px015376.1;Px015377;Px015377.1
scaffold_705	51109	65986	-	gene_id "PB.7138"; transcript_id "PB.7138.13";	Px015376;Px015376.1;Px015377;Px015377.1
scaffold_705	51115	58027	-	gene_id "PB.7138"; transcript_id "PB.7138.16";	Px015376;Px015376.1;Px015377;Px015377.1
scaffold_705	51115	74657	-	gene_id "PB.7138"; transcript_id "PB.7138.14";	Px015376;Px015376.1;Px015377;Px015377.1
scaffold_705	51127	66241	-	gene_id "PB.7138"; transcript_id "PB.7138.17";	Px015376;Px015376.1;Px015377;Px015377.1
scaffold_71	1318999	1339805	+	gene_id "PB.7167"; transcript_id "PB.7167.1";	Px015425;Px015425.1;Px015426;Px015426.1
scaffold_71	1318999	1339809	+	gene_id "PB.7167"; transcript_id "PB.7167.3";	Px015425;Px015425.1;Px015426;Px015426.1
scaffold_71	1318999	1339811	+	gene_id "PB.7167"; transcript_id "PB.7167.2";	Px015425;Px015425.1;Px015426;Px015426.1
scaffold_71	1319006	1339812	+	gene_id "PB.7167"; transcript_id "PB.7167.4";	Px015425;Px015425.1;Px015426;Px015426.1
scaffold_710	6534	36436	+	gene_id "PB.7170"; transcript_id "PB.7170.1";	Px015429;Px015429.1;Px015430;Px015430.1;Px015431;Px015431.1
scaffold_710	15277	36358	+	gene_id "PB.7170"; transcript_id "PB.7170.3";	Px015429;Px015429.1;Px015430;Px015430.1;Px015431;Px015431.1
scaffold_710	18381	36433	+	gene_id "PB.7170"; transcript_id "PB.7170.4";	Px015429;Px015429.1;Px015430;Px015430.1;Px015431;Px015431.1
scaffold_72	26555	43238	-	gene_id "PB.7189"; transcript_id "PB.7189.2";	Px015480;Px015480.1;Px015481;Px015481.1
scaffold_72	26555	43553	-	gene_id "PB.7189"; transcript_id "PB.7189.1";	Px015480;Px015480.1;Px015481;Px015481.1
scaffold_72	91290	105164	+	gene_id "PB.7191"; transcript_id "PB.7191.1";	Px015483;Px015483.1;Px015484;Px015484.1
scaffold_72	142731	196558	+	gene_id "PB.7192"; transcript_id "PB.7192.1";	Px015487;Px015487.1;Px015488;Px015488.1
scaffold_72	142772	196553	+	gene_id "PB.7192"; transcript_id "PB.7192.2";	Px015487;Px015487.1;Px015488;Px015488.1
scaffold_72	320795	331393	+	gene_id "PB.7195"; transcript_id "PB.7195.1";	Px015490;Px015490.1;Px015491;Px015491.1
scaffold_72	320923	331395	+	gene_id "PB.7195"; transcript_id "PB.7195.2";	Px015490;Px015490.1;Px015491;Px015491.1
scaffold_721	142216	154429	+	gene_id "PB.7204"; transcript_id "PB.7204.1";	Px015524;Px015524.1;Px015525;Px015525.1
scaffold_727	57084	73517	-	gene_id "PB.7209"; transcript_id "PB.7209.1";	Px015607;Px015607.1;Px015608;Px015608.1
scaffold_73	986609	1092986	-	gene_id "PB.7228"; transcript_id "PB.7228.1";	Px015661;Px015661.1;Px015662;Px015662.1
scaffold_73	1150363	1175092	+	gene_id "PB.7227"; transcript_id "PB.7227.4";	Px015664;Px015664.1;Px015665;Px015665.1
scaffold_73	1150364	1175093	+	gene_id "PB.7227"; transcript_id "PB.7227.5";	Px015664;Px015664.1;Px015665;Px015665.1
scaffold_73	1150370	1173597	+	gene_id "PB.7227"; transcript_id "PB.7227.7";	Px015664;Px015664.1;Px015665;Px015665.1
scaffold_73	1150370	1175076	+	gene_id "PB.7227"; transcript_id "PB.7227.6";	Px015664;Px015664.1;Px015665;Px015665.1
scaffold_73	1150373	1174193	+	gene_id "PB.7227"; transcript_id "PB.7227.8";	Px015664;Px015664.1;Px015665;Px015665.1
scaffold_73	1150381	1173238	+	gene_id "PB.7227"; transcript_id "PB.7227.9";	Px015664;Px015664.1;Px015665;Px015665.1
scaffold_73	1150382	1173238	+	gene_id "PB.7227"; transcript_id "PB.7227.10";	Px015664;Px015664.1;Px015665;Px015665.1
scaffold_73	1151018	1175092	+	gene_id "PB.7227"; transcript_id "PB.7227.11";	Px015664;Px015664.1;Px015665;Px015665.1
scaffold_73	1151021	1174196	+	gene_id "PB.7227"; transcript_id "PB.7227.12";	Px015664;Px015664.1;Px015665;Px015665.1
scaffold_73	1151025	1175091	+	gene_id "PB.7227"; transcript_id "PB.7227.13";	Px015664;Px015664.1;Px015665;Px015665.1
scaffold_73	1151049	1174196	+	gene_id "PB.7227"; transcript_id "PB.7227.14";	Px015664;Px015664.1;Px015665;Px015665.1
scaffold_73	1219490	1307770	-	gene_id "PB.7228"; transcript_id "PB.7228.9";	Px015669;Px015669.1;Px015670;Px015670.1;Px015671;Px015671.3
scaffold_730	26712	60174	-	gene_id "PB.7233"; transcript_id "PB.7233.1";	Px015686;Px015686.1;Px015687;Px015687.1;Px015688;Px015688.1
scaffold_737	52498	54725	+	gene_id "PB.7243"; transcript_id "PB.7243.1";	Px015743;Px015743.1;Px015744;Px015744.1
scaffold_739	6929	16284	-	gene_id "PB.7246"; transcript_id "PB.7246.2";	Px015749;Px015749.1;Px015750;Px015750.1
scaffold_739	6929	16444	-	gene_id "PB.7246"; transcript_id "PB.7246.1";	Px015749;Px015749.1;Px015750;Px015750.1
scaffold_74	532672	590527	+	gene_id "PB.7267"; transcript_id "PB.7267.3";	Px015778;Px015778.1;Px015779;Px015779.1
scaffold_74	533702	543056	-	gene_id "PB.7268"; transcript_id "PB.7268.1";	Px015778;Px015778.1;Px015779;Px015779.1
scaffold_74	955288	982393	-	gene_id "PB.7277"; transcript_id "PB.7277.9";	Px015801;Px015801.1;Px015802;Px015802.1
scaffold_74	955288	988239	-	gene_id "PB.7277"; transcript_id "PB.7277.10";	Px015801;Px015801.1;Px015802;Px015802.1
scaffold_74	955288	991015	-	gene_id "PB.7277"; transcript_id "PB.7277.11";	Px015801;Px015801.1;Px015802;Px015802.1
scaffold_74	955290	991015	-	gene_id "PB.7277"; transcript_id "PB.7277.12";	Px015801;Px015801.1;Px015802;Px015802.1
scaffold_74	955290	991015	-	gene_id "PB.7277"; transcript_id "PB.7277.13";	Px015801;Px015801.1;Px015802;Px015802.1
scaffold_74	955841	982393	-	gene_id "PB.7277"; transcript_id "PB.7277.14";	Px015801;Px015801.1;Px015802;Px015802.1
scaffold_74	966077	991015	-	gene_id "PB.7277"; transcript_id "PB.7277.15";	Px015801;Px015801.1;Px015802;Px015802.1
scaffold_74	966571	991015	-	gene_id "PB.7277"; transcript_id "PB.7277.16";	Px015801;Px015801.1;Px015802;Px015802.1
scaffold_748	8212	37306	-	gene_id "PB.7294"; transcript_id "PB.7294.1";	Px015879;Px015879.1;Px015880;Px015880.1;Px015881;Px015881.1
scaffold_752	21577	37014	+	gene_id "PB.7322"; transcript_id "PB.7322.1";	Px015936;Px015936.1;Px015937;Px015937.1
scaffold_76	147542	210463	+	gene_id "PB.7339"; transcript_id "PB.7339.1";	Px016034;Px016034.1;Px016035;Px016035.3
scaffold_77	665348	688323	+	gene_id "PB.7373"; transcript_id "PB.7373.2";	Px016155;Px016155.1;Px016156;Px016156.1;Px016157;Px016157.1;Px016158;Px016158.1
scaffold_77	667441	692949	+	gene_id "PB.7373"; transcript_id "PB.7373.3";	Px016155;Px016155.1;Px016156;Px016156.1;Px016157;Px016157.1;Px016158;Px016158.1
scaffold_77	669802	673155	-	gene_id "PB.7374"; transcript_id "PB.7374.1";	Px016155;Px016155.1;Px016156;Px016156.1
scaffold_78	470442	519902	+	gene_id "PB.7397"; transcript_id "PB.7397.1";	Px016220;Px016220.2;Px016221;Px016221.1
scaffold_789	27539	45081	-	gene_id "PB.7418"; transcript_id "PB.7418.1";	Px016272;Px016272.1;Px016273;Px016273.1
scaffold_789	27540	45108	-	gene_id "PB.7418"; transcript_id "PB.7418.2";	Px016272;Px016272.1;Px016273;Px016273.1
scaffold_79	722014	748838	+	gene_id "PB.7424"; transcript_id "PB.7424.1";	Px016303;Px016303.1;Px016304;Px016304.1
scaffold_79	722245	748839	+	gene_id "PB.7424"; transcript_id "PB.7424.2";	Px016303;Px016303.1;Px016304;Px016304.1
scaffold_79	1311189	1315163	-	gene_id "PB.7434"; transcript_id "PB.7434.10";	Px016325;Px016325.1;Px016326;Px016326.1
scaffold_79	1312102	1315163	-	gene_id "PB.7434"; transcript_id "PB.7434.11";	Px016325;Px016325.1;Px016326;Px016326.1
scaffold_79	1505299	1522189	-	gene_id "PB.7434"; transcript_id "PB.7434.18";	Px016337;Px016337.1;Px016338;Px016338.1;Px016339;Px016339.1
scaffold_79	1508724	1545023	-	gene_id "PB.7434"; transcript_id "PB.7434.19";	Px016337;Px016337.1;Px016338;Px016338.1;Px016339;Px016339.1
scaffold_79	1508724	1558757	-	gene_id "PB.7434"; transcript_id "PB.7434.20";	Px016337;Px016337.1;Px016338;Px016338.1;Px016339;Px016339.1;Px016340;Px016340.1
scaffold_79	1508727	1558756	-	gene_id "PB.7434"; transcript_id "PB.7434.21";	Px016337;Px016337.1;Px016338;Px016338.1;Px016339;Px016339.1;Px016340;Px016340.1
scaffold_79	1509169	1558668	-	gene_id "PB.7434"; transcript_id "PB.7434.22";	Px016337;Px016337.1;Px016338;Px016338.1;Px016339;Px016339.1;Px016340;Px016340.1
scaffold_79	1518041	1558756	-	gene_id "PB.7434"; transcript_id "PB.7434.25";	Px016339;Px016339.1;Px016340;Px016340.1
scaffold_79	1563734	1573566	-	gene_id "PB.7436"; transcript_id "PB.7436.1";	Px016341;Px016341.2;Px016342;Px016342.1
scaffold_798	9652	65629	+	gene_id "PB.7445"; transcript_id "PB.7445.1";	Px016394;Px016394.1;Px016395;Px016395.1;Px016396;Px016396.1
scaffold_8	1074687	1104480	-	gene_id "PB.7458"; transcript_id "PB.7458.1";	Px016428;Px016428.1;Px016429;Px016429.2
scaffold_8	1074687	1104480	-	gene_id "PB.7458"; transcript_id "PB.7458.2";	Px016428;Px016428.1;Px016429;Px016429.2
scaffold_8	1074698	1104480	-	gene_id "PB.7458"; transcript_id "PB.7458.3";	Px016428;Px016428.1;Px016429;Px016429.2
scaffold_8	1496037	1530784	-	gene_id "PB.7476"; transcript_id "PB.7476.1";	Px016451;Px016451.2;Px016452;Px016452.1
scaffold_8	1687016	1722991	-	gene_id "PB.7481"; transcript_id "PB.7481.1";	Px016459;Px016459.1;Px016460;Px016460.1
scaffold_8	1687035	1722564	-	gene_id "PB.7481"; transcript_id "PB.7481.2";	Px016459;Px016459.1;Px016460;Px016460.1
scaffold_8	1687372	1722968	-	gene_id "PB.7481"; transcript_id "PB.7481.3";	Px016459;Px016459.1;Px016460;Px016460.1
scaffold_8	1877240	1899305	-	gene_id "PB.7488"; transcript_id "PB.7488.1";	Px016467;Px016467.1;Px016468;Px016468.1
scaffold_8	1973775	1991962	+	gene_id "PB.7492"; transcript_id "PB.7492.1";	Px016473;Px016473.2;Px016474;Px016474.1
scaffold_8	1977051	1994233	+	gene_id "PB.7492"; transcript_id "PB.7492.2";	Px016473;Px016473.2;Px016474;Px016474.1
scaffold_8	1983408	1994230	+	gene_id "PB.7492"; transcript_id "PB.7492.3";	Px016473;Px016473.2;Px016474;Px016474.1
scaffold_8	1984841	1994229	+	gene_id "PB.7492"; transcript_id "PB.7492.4";	Px016473;Px016473.2;Px016474;Px016474.1
scaffold_8	1988787	1994232	+	gene_id "PB.7492"; transcript_id "PB.7492.5";	Px016473;Px016473.2;Px016474;Px016474.1
scaffold_8	2136554	2145930	+	gene_id "PB.7498"; transcript_id "PB.7498.1";	Px016482;Px016482.1;Px016483;Px016483.1
scaffold_80	32020	45563	-	gene_id "PB.7514"; transcript_id "PB.7514.1";	Px016512;Px016512.1;Px016513;Px016513.1
scaffold_80	32202	45559	-	gene_id "PB.7514"; transcript_id "PB.7514.2";	Px016512;Px016512.1;Px016513;Px016513.1
scaffold_80	32202	45563	-	gene_id "PB.7514"; transcript_id "PB.7514.3";	Px016512;Px016512.1;Px016513;Px016513.1
scaffold_80	32205	45563	-	gene_id "PB.7514"; transcript_id "PB.7514.4";	Px016512;Px016512.1;Px016513;Px016513.1
scaffold_80	32207	45563	-	gene_id "PB.7514"; transcript_id "PB.7514.5";	Px016512;Px016512.1;Px016513;Px016513.1
scaffold_81	251450	373573	-	gene_id "PB.7553"; transcript_id "PB.7553.2";	Px016593;Px016593.1;Px016594;Px016594.1
scaffold_81	460456	476658	+	gene_id "PB.7555"; transcript_id "PB.7555.1";	Px016599;Px016599.1;Px016600;Px016600.1
scaffold_810	15904	36828	-	gene_id "PB.7566"; transcript_id "PB.7566.1";	Px016616;Px016616.1;Px016617;Px016617.1
scaffold_810	18117	36816	-	gene_id "PB.7566"; transcript_id "PB.7566.3";	Px016616;Px016616.1;Px016617;Px016617.1
scaffold_82	232297	259815	+	gene_id "PB.7578"; transcript_id "PB.7578.1";	Px016666;Px016666.1;Px016667;Px016667.1;Px016668;Px016668.1
scaffold_82	232297	259815	+	gene_id "PB.7578"; transcript_id "PB.7578.3";	Px016666;Px016666.1;Px016667;Px016667.1;Px016668;Px016668.1
scaffold_82	232297	259815	+	gene_id "PB.7578"; transcript_id "PB.7578.4";	Px016666;Px016666.1;Px016667;Px016667.1;Px016668;Px016668.1
scaffold_82	232297	259816	+	gene_id "PB.7578"; transcript_id "PB.7578.2";	Px016666;Px016666.1;Px016667;Px016667.1;Px016668;Px016668.1
scaffold_82	232303	259815	+	gene_id "PB.7578"; transcript_id "PB.7578.5";	Px016666;Px016666.1;Px016667;Px016667.1;Px016668;Px016668.1
scaffold_82	232328	259815	+	gene_id "PB.7578"; transcript_id "PB.7578.6";	Px016666;Px016666.1;Px016667;Px016667.1;Px016668;Px016668.1
scaffold_82	232340	259816	+	gene_id "PB.7578"; transcript_id "PB.7578.7";	Px016666;Px016666.1;Px016667;Px016667.1;Px016668;Px016668.1
scaffold_82	232342	259815	+	gene_id "PB.7578"; transcript_id "PB.7578.9";	Px016666;Px016666.1;Px016667;Px016667.1;Px016668;Px016668.1
scaffold_82	232342	259816	+	gene_id "PB.7578"; transcript_id "PB.7578.8";	Px016666;Px016666.1;Px016667;Px016667.1;Px016668;Px016668.1
scaffold_82	232346	259816	+	gene_id "PB.7578"; transcript_id "PB.7578.10";	Px016666;Px016666.1;Px016667;Px016667.1;Px016668;Px016668.1
scaffold_82	232348	258416	+	gene_id "PB.7578"; transcript_id "PB.7578.11";	Px016666;Px016666.1;Px016667;Px016667.1;Px016668;Px016668.1
scaffold_82	242568	259488	+	gene_id "PB.7578"; transcript_id "PB.7578.12";	Px016667;Px016667.1;Px016668;Px016668.1
scaffold_82	242798	259816	+	gene_id "PB.7578"; transcript_id "PB.7578.13";	Px016667;Px016667.1;Px016668;Px016668.1
scaffold_82	592533	621968	-	gene_id "PB.7586"; transcript_id "PB.7586.2";	Px016677;Px016677.1;Px016678;Px016678.1;Px016679;Px016679.1
scaffold_82	592535	621932	-	gene_id "PB.7586"; transcript_id "PB.7586.3";	Px016677;Px016677.1;Px016678;Px016678.1;Px016679;Px016679.1
scaffold_82	592535	624267	-	gene_id "PB.7586"; transcript_id "PB.7586.4";	Px016677;Px016677.1;Px016678;Px016678.1;Px016679;Px016679.1
scaffold_82	592536	621968	-	gene_id "PB.7586"; transcript_id "PB.7586.5";	Px016677;Px016677.1;Px016678;Px016678.1;Px016679;Px016679.1
scaffold_83	134684	176456	+	gene_id "PB.7604"; transcript_id "PB.7604.1";	Px016737;Px016737.1;Px016738;Px016738.1;Px016739;Px016739.1
scaffold_83	148421	176455	+	gene_id "PB.7604"; transcript_id "PB.7604.2";	Px016738;Px016738.1;Px016739;Px016739.1
scaffold_83	148427	176458	+	gene_id "PB.7604"; transcript_id "PB.7604.3";	Px016738;Px016738.1;Px016739;Px016739.1
scaffold_83	324007	359437	+	gene_id "PB.7609"; transcript_id "PB.7609.1";	Px016748;Px016748.1;Px016749;Px016749.1
scaffold_83	409237	453718	+	gene_id "PB.7611"; transcript_id "PB.7611.1";	Px016756;Px016756.1;Px016757;Px016757.1;Px016758;Px016758.1;Px016759;Px016759.1
scaffold_83	409242	453806	+	gene_id "PB.7611"; transcript_id "PB.7611.4";	Px016756;Px016756.1;Px016757;Px016757.1;Px016758;Px016758.1;Px016759;Px016759.1
scaffold_83	409242	453807	+	gene_id "PB.7611"; transcript_id "PB.7611.3";	Px016756;Px016756.1;Px016757;Px016757.1;Px016758;Px016758.1;Px016759;Px016759.1
scaffold_83	409242	453809	+	gene_id "PB.7611"; transcript_id "PB.7611.2";	Px016756;Px016756.1;Px016757;Px016757.1;Px016758;Px016758.1;Px016759;Px016759.1
scaffold_83	409253	453809	+	gene_id "PB.7611"; transcript_id "PB.7611.5";	Px016756;Px016756.1;Px016757;Px016757.1;Px016758;Px016758.1;Px016759;Px016759.1
scaffold_83	540157	563611	-	gene_id "PB.7616"; transcript_id "PB.7616.1";	Px016764;Px016764.1;Px016765;Px016765.1
scaffold_83	540161	563611	-	gene_id "PB.7616"; transcript_id "PB.7616.2";	Px016764;Px016764.1;Px016765;Px016765.1
scaffold_83	540165	563611	-	gene_id "PB.7616"; transcript_id "PB.7616.3";	Px016764;Px016764.1;Px016765;Px016765.1
scaffold_83	620032	635558	+	gene_id "PB.7618"; transcript_id "PB.7618.1";	Px016769;Px016769.1;Px016770;Px016770.1;Px016771;Px016771.1
scaffold_83	621332	635557	+	gene_id "PB.7618"; transcript_id "PB.7618.2";	Px016770;Px016770.1;Px016771;Px016771.1
scaffold_83	621364	635473	+	gene_id "PB.7618"; transcript_id "PB.7618.3";	Px016770;Px016770.1;Px016771;Px016771.1
scaffold_83	621376	635548	+	gene_id "PB.7618"; transcript_id "PB.7618.4";	Px016770;Px016770.1;Px016771;Px016771.1
scaffold_83	621448	635559	+	gene_id "PB.7618"; transcript_id "PB.7618.5";	Px016770;Px016770.1;Px016771;Px016771.1
scaffold_83	621611	635556	+	gene_id "PB.7618"; transcript_id "PB.7618.6";	Px016770;Px016770.1;Px016771;Px016771.1
scaffold_83	621666	635554	+	gene_id "PB.7618"; transcript_id "PB.7618.7";	Px016770;Px016770.1;Px016771;Px016771.1
scaffold_838	28725	44125	+	gene_id "PB.7634"; transcript_id "PB.7634.1";	Px016807;Px016807.1;Px016808;Px016808.1
scaffold_838	32680	44126	+	gene_id "PB.7634"; transcript_id "PB.7634.2";	Px016807;Px016807.1;Px016808;Px016808.1
scaffold_84	221268	288349	+	gene_id "PB.7637"; transcript_id "PB.7637.1";	Px016814;Px016814.1;Px016815;Px016815.1
scaffold_84	221270	288385	+	gene_id "PB.7637"; transcript_id "PB.7637.2";	Px016814;Px016814.1;Px016815;Px016815.1
scaffold_84	221270	288741	+	gene_id "PB.7637"; transcript_id "PB.7637.3";	Px016814;Px016814.1;Px016815;Px016815.1
scaffold_84	221272	288802	+	gene_id "PB.7637"; transcript_id "PB.7637.4";	Px016814;Px016814.1;Px016815;Px016815.1
scaffold_84	221824	288739	+	gene_id "PB.7637"; transcript_id "PB.7637.5";	Px016814;Px016814.1;Px016815;Px016815.1
scaffold_86	183889	294136	+	gene_id "PB.7695"; transcript_id "PB.7695.1";	Px016928;Px016928.1;Px016929;Px016929.1
scaffold_86	188017	294136	+	gene_id "PB.7695"; transcript_id "PB.7695.2";	Px016928;Px016928.1;Px016929;Px016929.1
scaffold_86	188018	294130	+	gene_id "PB.7695"; transcript_id "PB.7695.5";	Px016928;Px016928.1;Px016929;Px016929.1
scaffold_86	188018	294132	+	gene_id "PB.7695"; transcript_id "PB.7695.3";	Px016928;Px016928.1;Px016929;Px016929.1
scaffold_86	188018	294132	+	gene_id "PB.7695"; transcript_id "PB.7695.4";	Px016928;Px016928.1;Px016929;Px016929.1
scaffold_86	489143	498643	+	gene_id "PB.7699"; transcript_id "PB.7699.1";	Px016935;Px016935.1;Px016936;Px016936.1
scaffold_86	499389	514168	-	gene_id "PB.7700"; transcript_id "PB.7700.1";	Px016937;Px016937.1;Px016938;Px016938.1
scaffold_86	526900	553359	-	gene_id "PB.7703"; transcript_id "PB.7703.1";	Px016941;Px016941.1;Px016942;Px016942.1;Px016943;Px016943.1
scaffold_87	262919	319587	-	gene_id "PB.7719"; transcript_id "PB.7719.1";	Px017007;Px017007.2;Px017008;Px017008.1
scaffold_87	262926	319588	-	gene_id "PB.7719"; transcript_id "PB.7719.2";	Px017007;Px017007.2;Px017008;Px017008.1
scaffold_875	18614	30479	+	gene_id "PB.7737"; transcript_id "PB.7737.1";	Px017048;Px017048.1;Px017049;Px017049.1
scaffold_876	8877	58063	+	gene_id "PB.7738"; transcript_id "PB.7738.1";	Px017050;Px017050.1;Px017051;Px017051.1
scaffold_88	234446	252092	+	gene_id "PB.7742"; transcript_id "PB.7742.1";	Px017064;Px017064.1;Px017065;Px017065.1
scaffold_88	234447	252092	+	gene_id "PB.7742"; transcript_id "PB.7742.2";	Px017064;Px017064.1;Px017065;Px017065.1
scaffold_88	234451	252091	+	gene_id "PB.7742"; transcript_id "PB.7742.3";	Px017064;Px017064.1;Px017065;Px017065.1
scaffold_88	234451	252091	+	gene_id "PB.7742"; transcript_id "PB.7742.6";	Px017064;Px017064.1;Px017065;Px017065.1
scaffold_88	234451	252092	+	gene_id "PB.7742"; transcript_id "PB.7742.4";	Px017064;Px017064.1;Px017065;Px017065.1
scaffold_88	234451	252094	+	gene_id "PB.7742"; transcript_id "PB.7742.5";	Px017064;Px017064.1;Px017065;Px017065.1
scaffold_88	234455	252093	+	gene_id "PB.7742"; transcript_id "PB.7742.7";	Px017064;Px017064.1;Px017065;Px017065.1
scaffold_88	402006	554960	+	gene_id "PB.7744"; transcript_id "PB.7744.1";	Px017069;Px017069.1;Px017070;Px017070.1;Px017071;Px017071.1
scaffold_88	402006	554969	+	gene_id "PB.7744"; transcript_id "PB.7744.2";	Px017069;Px017069.1;Px017070;Px017070.1;Px017071;Px017071.1
scaffold_88	448373	554970	+	gene_id "PB.7744"; transcript_id "PB.7744.3";	Px017070;Px017070.1;Px017071;Px017071.1
scaffold_88	448376	532547	+	gene_id "PB.7744"; transcript_id "PB.7744.4";	Px017070;Px017070.1;Px017071;Px017071.1
scaffold_89	746573	784850	+	gene_id "PB.7770"; transcript_id "PB.7770.1";	Px017161;Px017161.1;Px017162;Px017162.1
scaffold_89	765243	784848	+	gene_id "PB.7770"; transcript_id "PB.7770.2";	Px017161;Px017161.1;Px017162;Px017162.1
scaffold_9	35944	78174	+	gene_id "PB.7782"; transcript_id "PB.7782.1";	Px017197;Px017197.1;Px017198;Px017198.1
scaffold_9	339770	372030	+	gene_id "PB.7793"; transcript_id "PB.7793.1";	Px017208;Px017208.1;Px017209;Px017209.1
scaffold_9	339775	372032	+	gene_id "PB.7793"; transcript_id "PB.7793.2";	Px017208;Px017208.1;Px017209;Px017209.1
scaffold_9	537834	582035	-	gene_id "PB.7795"; transcript_id "PB.7795.1";	Px017215;Px017215.1;Px017216;Px017216.1
scaffold_9	540220	582030	-	gene_id "PB.7795"; transcript_id "PB.7795.3";	Px017215;Px017215.1;Px017216;Px017216.1
scaffold_9	1709224	1741634	+	gene_id "PB.7817"; transcript_id "PB.7817.1";	Px017257;Px017257.1;Px017258;Px017258.1
scaffold_90	271776	286539	+	gene_id "PB.7822"; transcript_id "PB.7822.1";	Px017268;Px017268.1;Px017269;Px017269.2
scaffold_90	832499	847847	+	gene_id "PB.7842"; transcript_id "PB.7842.1";	Px017291;Px017291.1;Px017292;Px017292.1
scaffold_90	832521	847847	+	gene_id "PB.7842"; transcript_id "PB.7842.2";	Px017291;Px017291.1;Px017292;Px017292.1
scaffold_91	287487	301359	+	gene_id "PB.7853"; transcript_id "PB.7853.1";	Px017354;Px017354.1;Px017355;Px017355.1
scaffold_91	288122	301363	-	gene_id "PB.7854"; transcript_id "PB.7854.1";	Px017354;Px017354.1;Px017355;Px017355.1
scaffold_91	312469	371865	+	gene_id "PB.7856"; transcript_id "PB.7856.2";	Px017356;Px017356.1;Px017357;Px017357.1
scaffold_91	312469	371875	+	gene_id "PB.7856"; transcript_id "PB.7856.1";	Px017356;Px017356.1;Px017357;Px017357.1
scaffold_91	312474	371871	+	gene_id "PB.7856"; transcript_id "PB.7856.3";	Px017356;Px017356.1;Px017357;Px017357.1
scaffold_91	312586	371875	+	gene_id "PB.7856"; transcript_id "PB.7856.4";	Px017356;Px017356.1;Px017357;Px017357.1
scaffold_92	658648	666275	-	gene_id "PB.7886"; transcript_id "PB.7886.2";	Px017435;Px017435.1;Px017436;Px017436.1
scaffold_93	696384	733533	+	gene_id "PB.7906"; transcript_id "PB.7906.1";	Px017518;Px017518.1;Px017519;Px017519.1;Px017520;Px017520.1
scaffold_93	752161	799772	-	gene_id "PB.7909"; transcript_id "PB.7909.1";	Px017521;Px017521.3;Px017522;Px017522.1
scaffold_93	800340	821903	-	gene_id "PB.7910"; transcript_id "PB.7910.2";	Px017523;Px017523.1;Px017524;Px017524.1
scaffold_94	228872	243548	-	gene_id "PB.7917"; transcript_id "PB.7917.3";	Px017598;Px017598.1;Px017599;Px017599.1
scaffold_94	583745	598437	-	gene_id "PB.7923"; transcript_id "PB.7923.1";	Px017607;Px017607.1;Px017608;Px017608.1
scaffold_94	650472	656194	+	gene_id "PB.7928"; transcript_id "PB.7928.1";	Px017611;Px017611.1;Px017612;Px017612.1
scaffold_95	1075478	1152122	-	gene_id "PB.7947"; transcript_id "PB.7947.1";	Px017706;Px017706.1;Px017707;Px017707.1
scaffold_96	205808	265652	-	gene_id "PB.7958"; transcript_id "PB.7958.3";	Px017769;Px017769.1;Px017770;Px017770.1
scaffold_968	12356	28441	-	gene_id "PB.7968"; transcript_id "PB.7968.2";	Px017826;Px017826.1;Px017827;Px017827.1
scaffold_97	68060	78994	-	gene_id "PB.7972"; transcript_id "PB.7972.1";	Px017832;Px017832.1;Px017833;Px017833.1
scaffold_97	68060	79300	-	gene_id "PB.7972"; transcript_id "PB.7972.2";	Px017832;Px017832.1;Px017833;Px017833.1
scaffold_98	122118	134095	-	gene_id "PB.7993"; transcript_id "PB.7993.1";	Px017913;Px017913.1;Px017914;Px017914.1
scaffold_98	122119	134056	-	gene_id "PB.7993"; transcript_id "PB.7993.3";	Px017913;Px017913.1;Px017914;Px017914.1
scaffold_98	122119	134059	-	gene_id "PB.7993"; transcript_id "PB.7993.2";	Px017913;Px017913.1;Px017914;Px017914.1
scaffold_98	122121	134059	-	gene_id "PB.7993"; transcript_id "PB.7993.4";	Px017913;Px017913.1;Px017914;Px017914.1
scaffold_98	122129	134059	-	gene_id "PB.7993"; transcript_id "PB.7993.6";	Px017913;Px017913.1;Px017914;Px017914.1
scaffold_98	122129	134062	-	gene_id "PB.7993"; transcript_id "PB.7993.7";	Px017913;Px017913.1;Px017914;Px017914.1
scaffold_98	122129	134151	-	gene_id "PB.7993"; transcript_id "PB.7993.5";	Px017913;Px017913.1;Px017914;Px017914.1
scaffold_98	122135	134056	-	gene_id "PB.7993"; transcript_id "PB.7993.8";	Px017913;Px017913.1;Px017914;Px017914.1
scaffold_98	122135	134059	-	gene_id "PB.7993"; transcript_id "PB.7993.9";	Px017913;Px017913.1;Px017914;Px017914.1
scaffold_98	122136	134059	-	gene_id "PB.7993"; transcript_id "PB.7993.10";	Px017913;Px017913.1;Px017914;Px017914.1
scaffold_98	122140	134056	-	gene_id "PB.7993"; transcript_id "PB.7993.13";	Px017913;Px017913.1;Px017914;Px017914.1
scaffold_98	122140	134059	-	gene_id "PB.7993"; transcript_id "PB.7993.12";	Px017913;Px017913.1;Px017914;Px017914.1
scaffold_98	122150	134065	-	gene_id "PB.7993"; transcript_id "PB.7993.14";	Px017913;Px017913.1;Px017914;Px017914.1
scaffold_98	122160	129753	-	gene_id "PB.7993"; transcript_id "PB.7993.15";	Px017913;Px017913.1;Px017914;Px017914.1
scaffold_98	122160	134062	-	gene_id "PB.7993"; transcript_id "PB.7993.16";	Px017913;Px017913.1;Px017914;Px017914.1
scaffold_98	122160	134063	-	gene_id "PB.7993"; transcript_id "PB.7993.17";	Px017913;Px017913.1;Px017914;Px017914.1
scaffold_98	122357	134062	-	gene_id "PB.7993"; transcript_id "PB.7993.18";	Px017913;Px017913.1;Px017914;Px017914.1
scaffold_98	122357	134062	-	gene_id "PB.7993"; transcript_id "PB.7993.19";	Px017913;Px017913.1;Px017914;Px017914.1
scaffold_98	631730	687652	-	gene_id "PB.8004"; transcript_id "PB.8004.1";	Px017929;Px017929.1;Px017930;Px017930.1
scaffold_98	631737	687652	-	gene_id "PB.8004"; transcript_id "PB.8004.3";	Px017929;Px017929.1;Px017930;Px017930.1
