# Supplementary material for: Genome-wide profiling of the alternative splicing provides insights into development in Plutella xylostella
Source: BMC Genomics. 2019 Jun 7;20:463. doi: 10.1186/s12864-019-5838-3 (PMC6556048; doi:10.1186/s12864-019-5838-3)
Supplement: Supplementary file 7 — Table S4. GO annotations for the 156 genes. Only the terms showing p < 0.05 were listed. (XLSX 18 kb) [file 12864_2019_5838_MOESM7_ESM.xlsx]

## Sheet: Sheet1
Proteins with specific expression patterns in larvae stages
Cellular Component
GO ID	Description	P value	FDR
GO:0009331	glycerol-3-phosphate dehydrogenase complex	0.0035	0.0417
GO:1990204	oxidoreductase complex	0.0125	0.0748
Molecular Function
GO:0004252	serine-type endopeptidase activity	5e-06	0.000118
GO:0008236	serine-type peptidase activity	1e-05	0.000118
GO:0017171	serine hydrolase activity	1e-05	0.000118
GO:0004175	endopeptidase activity	5.8e-05	0.000533
GO:0070011	peptidase activity, acting on L-amino acid peptides	0.000311	0.0023
GO:0008233	peptidase activity	0.000398	0.002456
GO:0004104	cholinesterase activity	0.0033	0.015262
GO:0004367	glycerol-3-phosphate dehydrogenase [NAD+] activity	0.0033	0.015262
GO:0042803	protein homodimerization activity	0.006589	0.02709
GO:0016787	hydrolase activity	0.007666	0.027684
GO:0042802	identical protein binding	0.00823	0.027684
GO:0004564	beta-fructofuranosidase activity	0.011505	0.035473
GO:0042302	structural constituent of cuticle	0.014539	0.041379
GO:0003824	catalytic activity	0.023322	0.061637
GO:0052689	carboxylic ester hydrolase activity	0.034143	0.084219
Biological Process
GO:0006508	proteolysis	0.00054	0.015665
GO:0071704	organic substance metabolic process	0.001703	0.019009
GO:0008152	metabolic process	0.001966	0.019009
GO:0005975	carbohydrate metabolic process	0.003261	0.020091
GO:0046168	glycerol-3-phosphate catabolic process	0.003464	0.020091
GO:0044238	primary metabolic process	0.006501	0.031421
GO:0006072	glycerol-3-phosphate metabolic process	0.01721	0.068571
GO:0052646	alditol phosphate metabolic process	0.018916	0.068571
GO:0019538	protein metabolic process	0.025267	0.081415
GO:0046434	organophosphate catabolic process	0.030782	0.089268
Proteins with different AS events and expression patterns between males and females
Cellular Component
GO:0043234	protein complex	0.0050196	0.153015
GO:0031981	nuclear lumen	0.00754666	0.153015
GO:0008023	transcription elongation factor complex	0.00996293	0.153015
GO:0043233	organelle lumen	0.0123435	0.153015
GO:0070013	intracellular organelle lumen	0.0123435	0.153015
GO:0044446	intracellular organelle part	0.0128923	0.153015
GO:0044422	organelle part	0.0139466	0.153015
GO:0031974	membrane-enclosed lumen	0.0152688	0.153015
GO:0005856	cytoskeleton	0.0165956	0.153015
GO:0032991	macromolecular complex	0.0176443	0.153015
GO:0005622	intracellular	0.0235414	0.153015
GO:0005623	cell	0.0243266	0.153015
GO:0044464	cell part	0.0243266	0.153015
GO:0016459	myosin complex	0.0251612	0.153015
GO:0098796	membrane protein complex	0.0262216	0.153015
GO:0031304	intrinsic component of mitochondrial inner membrane	0.0295988	0.153015
GO:0031305	integral component of mitochondrial inner membrane	0.0295988	0.153015
GO:0032592	integral component of mitochondrial membrane	0.0295988	0.153015
GO:0098573	intrinsic component of mitochondrial membrane	0.0295988	0.153015
GO:0044428	nuclear part	0.0306029	0.153015
GO:0000159	protein phosphatase type 2A complex	0.0392735	0.165914
GO:0000228	nuclear chromosome	0.0392735	0.165914
GO:0005654	nucleoplasm	0.0398193	0.165914
GO:0044451	nucleoplasm part	0.0398193	0.165914
Molecular Function
GO:0005515	protein binding	9.71068e-11	2.04895e-08
GO:0005488	binding	0.000110827	0.0108536
GO:0016773	phosphotransferase activity, alcohol group as acceptor	0.000154316	0.0108536
GO:0016301	kinase activity	0.000408475	0.021547
GO:0098772	molecular function regulator	0.000955876	0.040338
GO:0016772	transferase activity, transferring phosphorus-containing groups	0.00131941	0.0463991
GO:0004672	protein kinase activity	0.00172426	0.051974
GO:0005344	oxygen transporter activity	0.00444209	0.100065
GO:0005085	guanyl-nucleotide exchange factor activity	0.00457478	0.100065
GO:0022843	voltage-gated cation channel activity	0.00474242	0.100065
GO:0004674	protein serine/threonine kinase activity	0.00577795	0.100902
GO:0005088	Ras guanyl-nucleotide exchange factor activity	0.00621672	0.100902
GO:0005089	Rho guanyl-nucleotide exchange factor activity	0.00621672	0.100902
GO:0005524	ATP binding	0.0102702	0.116441
GO:0032559	adenyl ribonucleotide binding	0.0103773	0.116441
GO:0030554	adenyl nucleotide binding	0.0107041	0.116441
GO:0003756	protein disulfide isomerase activity	0.0114551	0.116441
GO:0016864	intramolecular oxidoreductase activity, transposing S-S bonds	0.0114551	0.116441
GO:0000166	nucleotide binding	0.0116181	0.116441
GO:1901265	nucleoside phosphate binding	0.0116181	0.116441
GO:0004713	protein tyrosine kinase activity	0.012948	0.116441
GO:0005244	voltage-gated ion channel activity	0.012948	0.116441
GO:0022832	voltage-gated channel activity	0.012948	0.116441
GO:0008092	cytoskeletal protein binding	0.0132444	0.116441
GO:0035639	purine ribonucleoside triphosphate binding	0.0162715	0.119449
GO:0036094	small molecule binding	0.0163403	0.119449
GO:0001883	purine nucleoside binding	0.0164172	0.119449
GO:0032550	purine ribonucleoside binding	0.0164172	0.119449
GO:0032555	purine ribonucleotide binding	0.0164172	0.119449
GO:0017076	purine nucleotide binding	0.0176205	0.120322
GO:0001882	nucleoside binding	0.0182479	0.120322
GO:0032549	ribonucleoside binding	0.0182479	0.120322
GO:0032553	ribonucleotide binding	0.018893	0.120801
GO:0015662	ATPase activity, coupled to transmembrane movement of ions, phosphorylative mechanism	0.0226418	0.123247
GO:0004869	cysteine-type endopeptidase inhibitor activity	0.0227802	0.123247
GO:0005523	tropomyosin binding	0.0227802	0.123247
GO:0008073	ornithine decarboxylase inhibitor activity	0.0227802	0.123247
GO:0042979	ornithine decarboxylase regulator activity	0.0227802	0.123247
GO:0051015	actin filament binding	0.0227802	0.123247
GO:0043168	anion binding	0.0238056	0.125575
GO:0005249	voltage-gated potassium channel activity	0.0281302	0.144768
GO:0004857	enzyme inhibitor activity	0.0325856	0.152533
GO:0044877	macromolecular complex binding	0.032867	0.152533
GO:0097367	carbohydrate derivative binding	0.033637	0.152533
GO:0004396	hexokinase activity	0.0339766	0.152533
GO:0004703	G-protein coupled receptor kinase activity	0.0339766	0.152533
GO:0005388	calcium-transporting ATPase activity	0.0339766	0.152533
GO:0030234	enzyme regulator activity	0.0382412	0.165173
GO:0022890	inorganic cation transmembrane transporter activity	0.0383577	0.165173
GO:0003951	NAD+ kinase activity	0.045046	0.179334
GO:0008601	protein phosphatase type 2A regulator activity	0.045046	0.179334
GO:0016671	oxidoreductase activity, acting on a sulfur group of donors, disulfide as acceptor	0.045046	0.179334
GO:0030272	5-formyltetrahydrofolate cyclo-ligase activity	0.045046	0.179334
Biological Process
GO:0006464	cellular protein modification process	0.000382371	0.0301057
GO:0036211	protein modification process	0.000382371	0.0301057
GO:0006812	cation transport	0.000519307	0.0301057
GO:0006468	protein phosphorylation	0.000578145	0.0301057
GO:0016310	phosphorylation	0.000670586	0.0301057
GO:0043412	macromolecule modification	0.000736941	0.0301057
GO:0006796	phosphate-containing compound metabolic process	0.000762805	0.0301057
GO:0006793	phosphorus metabolic process	0.000860163	0.0301057
GO:0035023	regulation of Rho protein signal transduction	0.00245477	0.0763707
GO:0046578	regulation of Ras protein signal transduction	0.00408725	0.114443
GO:0006354	DNA-templated transcription, elongation	0.00881121	0.205595
GO:0006368	transcription elongation from RNA polymerase II promoter	0.00881121	0.205595
GO:0006811	ion transport	0.0107798	0.213829
GO:0051056	regulation of small GTPase mediated signal transduction	0.0135921	0.213829
GO:1902531	regulation of intracellular signal transduction	0.0135921	0.213829
GO:0044267	cellular protein metabolic process	0.0143387	0.213829
GO:0046034	ATP metabolic process	0.0167067	0.213829
GO:0030001	metal ion transport	0.0177202	0.213829
GO:0009966	regulation of signal transduction	0.0185337	0.213829
GO:0010646	regulation of cell communication	0.0185337	0.213829
GO:0023051	regulation of signaling	0.0185337	0.213829
GO:0048583	regulation of response to stimulus	0.0185337	0.213829
GO:0009144	purine nucleoside triphosphate metabolic process	0.019307	0.213829
GO:0009199	ribonucleoside triphosphate metabolic process	0.019307	0.213829
GO:0009205	purine ribonucleoside triphosphate metabolic process	0.019307	0.213829
GO:0009141	nucleoside triphosphate metabolic process	0.0198555	0.213829
GO:0006754	ATP biosynthetic process	0.0217496	0.220958
GO:0042278	purine nucleoside metabolic process	0.0245926	0.220958
GO:0046128	purine ribonucleoside metabolic process	0.0245926	0.220958
GO:0009145	purine nucleoside triphosphate biosynthetic process	0.0252523	0.220958
GO:0009201	ribonucleoside triphosphate biosynthetic process	0.0252523	0.220958
GO:0009206	purine ribonucleoside triphosphate biosynthetic process	0.0252523	0.220958
GO:0009142	nucleoside triphosphate biosynthetic process	0.0261729	0.222073
GO:0006816	calcium ion transport	0.0283607	0.231819
GO:0009119	ribonucleoside metabolic process	0.030679	0.231819
GO:0009126	purine nucleoside monophosphate metabolic process	0.030679	0.231819
GO:0009167	purine ribonucleoside monophosphate metabolic process	0.030679	0.231819
GO:0044260	cellular macromolecule metabolic process	0.0321521	0.231819
GO:0042451	purine nucleoside biosynthetic process	0.0331169	0.231819
GO:0046129	purine ribonucleoside biosynthetic process	0.0331169	0.231819
GO:0070838	divalent metal ion transport	0.0357661	0.235366
GO:0072511	divalent inorganic cation transport	0.0357661	0.235366
GO:0009161	ribonucleoside monophosphate metabolic process	0.0367771	0.235366
GO:0009123	nucleoside monophosphate metabolic process	0.0392326	0.235366
GO:0009150	purine ribonucleotide metabolic process	0.0409209	0.235366
GO:0015991	ATP hydrolysis coupled proton transport	0.0417552	0.235366
GO:0090662	ATP hydrolysis coupled transmembrane transport	0.0417552	0.235366
GO:0009163	nucleoside biosynthetic process	0.0421143	0.235366
GO:0042455	ribonucleoside biosynthetic process	0.0421143	0.235366
GO:1901659	glycosyl compound biosynthetic process	0.0421143	0.235366
GO:0015988	energy coupled proton transmembrane transport, against electrochemical gradient	0.04383	0.235366
GO:0006163	purine nucleotide metabolic process	0.044421	0.235366
GO:0009127	purine nucleoside monophosphate biosynthetic process	0.0457751	0.235366
GO:0009168	purine ribonucleoside monophosphate biosynthetic process	0.0457751	0.235366
GO:0009259	ribonucleotide metabolic process	0.0462327	0.235366
GO:0065007	biological regulation	0.0477646	0.238823
GO:0009116	nucleoside metabolic process	0.0499794	0.24128
GO:1901657	glycosyl compound metabolic process	0.0499794	0.24128
