# Supplementary material for: Genome-wide profiling of the alternative splicing provides insights into development in Plutella xylostella
Source: BMC Genomics. 2019 Jun 7;20:463. doi: 10.1186/s12864-019-5838-3 (PMC6556048; doi:10.1186/s12864-019-5838-3)
Supplement: Supplementary file 9 — Table S6. Gene showing AS event during developmental stages and sexes. (XLS 62 kb) [file 12864_2019_5838_MOESM9_ESM.xls]

## Sheet: IR
egg	first	second	third	f_4th	m_4th	pupa_f	pupa_m	adult_f	adult_m
Px000047	Px000559	Px000029	Px000029	Px000029	Px000407	Px000043	Px000351	Px001169	Px000167										Additional file 9: Table S6 Gene showing AS event during developmental stages and sexes.
Px000187	Px000691	Px000032	Px000043	Px000039	Px000559	Px000167	Px000492	Px001293	Px000758
Px000337	Px001169	Px000559	Px000337	Px000638	Px001023	Px000559	Px000528	Px001382	Px000857
Px000407	Px001382	Px000691	Px000402	Px001023	Px001096	Px001021	Px000559	Px002289	Px001169
Px000790	Px001490	Px000792	Px000528	Px001312	Px001312	Px001153	Px000719	Px002576	Px001490
Px000792	Px001722	Px000843	Px000843	Px002093	Px001708	Px001169	Px000769	Px002625	Px001538
Px001169	Px001763	Px000851	Px001286	Px002618	Px001850	Px001234	Px000843	Px002685	Px001584
Px001241	Px002618	Px001153	Px002051	Px002625	Px002128	Px001382	Px001266	Px002844	Px001862
Px001533	Px002625	Px001169	Px002618	Px003013	Px002444	Px001399	Px001344	Px002851	Px001974
Px001853	Px002702	Px001284	Px002625	Px003099	Px002576	Px002051	Px001475	Px003013	Px002343
Px002057	Px002844	Px001377	Px002844	Px003354	Px002625	Px002093	Px002027	Px003081	Px002576
Px002650	Px003123	Px002284	Px003013	Px003401	Px002662	Px002335	Px002051	Px003143	Px002618
Px002682	Px003292	Px002526	Px003760	Px004391	Px002844	Px002398	Px002346	Px003443	Px002625
Px002717	Px003332	Px002618	Px004083	Px004721	Px002851	Px002576	Px002625	Px003446	Px002717
Px002832	Px003446	Px002625	Px004585	Px004847	Px003031	Px002618	Px002844	Px003699	Px002798
Px002844	Px004409	Px002662	Px004701	Px005304	Px003090	Px002625	Px002899	Px004722	Px002844
Px003232	Px004722	Px002810	Px004947	Px005459	Px003354	Px002656	Px003013	Px004875	Px003001
Px003247	Px004875	Px002844	Px005612	Px005659	Px004032	Px002844	Px003446	Px004913	Px003013
Px003261	Px004947	Px003189	Px005659	Px006441	Px004698	Px002937	Px003682	Px005304	Px003081
Px003269	Px005016	Px003443	Px005888	Px006620	Px004722	Px003013	Px004348	Px005482	Px003090
Px003446	Px005239	Px004585	Px006222	Px006813	Px005016	Px003032	Px004947	Px005975	Px003231
Px003454	Px005301	Px004740	Px006388	Px007017	Px005975	Px003209	Px004948	Px006362	Px003437
Px003760	Px006413	Px004947	Px006511	Px007042	Px005989	Px003252	Px005005	Px006388	Px003964
Px004032	Px006621	Px005011	Px006621	Px007072	Px006388	Px003303	Px005248	Px006690	Px004032
Px004326	Px006643	Px005016	Px006873	Px007476	Px006621	Px003306	Px005275	Px006873	Px004391
Px004419	Px007008	Px005348	Px006990	Px007649	Px006873	Px003736	Px005405	Px007003	Px004425
Px004500	Px007042	Px005499	Px007283	Px007894	Px007149	Px004624	Px005888	Px007060	Px004441
Px004573	Px007189	Px005543	Px007412	Px008505	Px007235	Px004722	Px006210	Px007256	Px004787
Px004585	Px007772	Px005700	Px007772	Px008900	Px007797	Px005005	Px006237	Px007283	Px004868
Px004672	Px007815	Px006601	Px008696	Px009013	Px007894	Px005102	Px006413	Px007797	Px005377
Px004720	Px007890	Px006874	Px008760	Px009290	Px008215	Px005304	Px006621	Px008067	Px005405
Px004893	Px008385	Px007042	Px008870	Px009507	Px008582	Px005348	Px006873	Px008901	Px005659
Px004948	Px008590	Px007235	Px008901	Px009587	Px008901	Px005473	Px006962	Px009932	Px005967
Px005179	Px008900	Px007412	Px009586	Px009604	Px009586	Px005895	Px007412	Px010233	Px006010
Px005203	Px009185	Px007713	Px009774	Px009998	Px009720	Px006441	Px007894	Px011371	Px006332
Px005318	Px009605	Px007890	Px009932	Px010233	Px009858	Px006591	Px008429	Px011537	Px006388
Px005421	Px009933	Px007894	Px010098	Px010624	Px010057	Px006621	Px008562	Px011658	Px006620
Px005659	Px010004	Px008262	Px010233	Px011483	Px010084	Px006873	Px008590	Px011662	Px006621
Px005762	Px010124	Px008562	Px010624	Px012282	Px010098	Px006903	Px008796	Px011820	Px006822
Px005782	Px010233	Px008983	Px010734	Px012329	Px010184	Px006943	Px008900	Px012061	Px006827
Px005895	Px010554	Px009495	Px010812	Px012764	Px010569	Px007004	Px008901	Px012488	Px006873
Px006010	Px010623	Px009755	Px011070	Px012876	Px010730	Px007060	Px009495	Px012611	Px007894
Px006057	Px010730	Px009932	Px011497	Px013184	Px011678	Px007149	Px009828	Px012668	Px008025
Px006222	Px010733	Px010554	Px011725	Px013313	Px012171	Px007212	Px009932	Px013316	Px008273
Px006620	Px011313	Px010556	Px011879	Px013385	Px012210	Px007256	Px010098	Px013694	Px008429
Px006813	Px011316	Px010624	Px012152	Px013554	Px012283	Px007283	Px010187	Px014450	Px008590
Px006873	Px011624	Px011163	Px012668	Px013712	Px012764	Px007797	Px010233	Px015180	Px008901
Px007152	Px012267	Px011316	Px012764	Px013980	Px012974	Px007894	Px010514	Px015769	Px009501
Px007894	Px012447	Px011370	Px012974	Px014006	Px013085	Px008014	Px010812	Px016309	Px009587
Px008037	Px012488	Px011842	Px013316	Px014902	Px013184	Px008796	Px011340	Px017850	Px009604
Px008045	Px013316	Px012703	Px013554	Px015037	Px013534	Px008826	Px011371		Px009931
Px008252	Px013385	Px012974	Px013699	Px015439	Px013536	Px008900	Px011491		Px010014
Px008429	Px013554	Px013166	Px014058	Px015607	Px013712	Px009932	Px012061		Px010623
Px008562	Px014033	Px013194	Px014450	Px015769	Px014450	Px010084	Px012210		Px010624
Px008692	Px014450	Px013316	Px015769	Px016184	Px014872	Px010124	Px012267		Px010733
Px008742	Px014527	Px013554	Px016340	Px016487	Px015210	Px010232	Px012274		Px011196
Px008901	Px014978	Px013712	Px016472	Px016717	Px015325	Px010270	Px012405		Px011428
Px009185	Px015769	Px014290	Px016487	Px017365	Px015683	Px010623	Px012585		Px012061
Px009222	Px015917	Px014450	Px016571		Px015769	Px011340	Px012876		Px012209
Px009511	Px016232	Px014631			Px016487	Px011867	Px012974		Px012274
Px009587	Px016339	Px014978			Px017309	Px012418	Px013248		Px012703
Px009720	Px016340	Px015248				Px012585	Px013570		Px012973
Px009828	Px016487	Px015255				Px012975	Px013696		Px013099
Px010094	Px016571	Px015300				Px013187	Px013712		Px013316
Px010095		Px015647				Px013554	Px014058		Px013385
Px010266		Px015769				Px013841	Px014279		Px013712
Px010624		Px016309				Px013985	Px014450		Px014006
Px010630		Px016462				Px014181	Px014813		Px014010
Px010670		Px016960				Px014256	Px014921		Px014058
Px010734						Px014450	Px015071		Px014187
Px010780						Px014537	Px015205		Px014450
Px011193						Px014631	Px015210		Px014662
Px011313						Px014655	Px015769		Px014808
Px011430						Px015268	Px016309		Px014872
Px011562						Px016184	Px016324		Px015470
Px011971						Px016310	Px016340		Px015496
Px012243						Px016340	Px016487		Px015782
Px012349						Px016934	Px016930		Px015897
Px012412							Px017945		Px016133
Px012435									Px016184
Px012544									Px016309
Px012555									Px016930
Px012646
Px012703
Px012764
Px012974
Px013385
Px013696
Px013780
Px013932
Px013985
Px014450
Px014451
Px014690
Px014868
Px015268
Px015285
Px015351
Px015769
Px015896
Px016133
Px016470
Px016487
Px017927
Px017995

## Sheet: ES
egg	first	second	third	f_4th	m_4th	pupa_f	pupa_m	adult_f	adult_m
Px000082	Px000204	Px000204	Px000204	Px000294	Px000691	Px000167	Px000204	Px000167	Px000167
Px000863	Px000391	Px000294	Px000375	Px000691	Px000799	Px000205	Px000863	Px000691	Px000204
Px001030	Px000691	Px000622	Px000691	Px000863	Px000863	Px000210	Px001649	Px001227	Px000510
Px001213	Px000863	Px000691	Px000971	Px001213	Px000971	Px000579	Px001905	Px001490	Px000691
Px001227	Px000960	Px000842	Px001131	Px001490	Px001213	Px000596	Px002002	Px001843	Px000863
Px001416	Px001490	Px001618	Px001828	Px001937	Px001427	Px000863	Px002057	Px001933	Px000972
Px001490	Px002002	Px001806	Px002073	Px002748	Px002317	Px000971	Px002075	Px002002	Px001490
Px001806	Px002311	Px002002	Px002075	Px003354	Px002612	Px001030	Px002444	Px002057	Px001806
Px002002	Px002678	Px002075	Px002366	Px004032	Px002651	Px001650	Px002574	Px002411	Px001868
Px002075	Px002748	Px002269	Px002603	Px004672	Px002748	Px001743	Px002623	Px002418	Px001995
Px002303	Px003113	Px002748	Px002623	Px004913	Px002968	Px001828	Px002748	Px002603	Px002002
Px002748	Px003190	Px003354	Px002748	Px004937	Px003354	Px002002	Px002884	Px002748	Px002075
Px003190	Px003292	Px003760	Px002835	Px004986	Px003635	Px002037	Px002968	Px003113	Px002147
Px003232	Px003332	Px004017	Px002879	Px005509	Px004032	Px002075	Px003190	Px003190	Px002712
Px003354	Px003354	Px004161	Px002968	Px005654	Px004542	Px002311	Px003387	Px003354	Px002884
Px003492	Px003447	Px004276	Px003084	Px005956	Px004573	Px002411	Px003733	Px003765	Px002968
Px003760	Px003492	Px004392	Px003354	Px005959	Px004592	Px002444	Px003961	Px003962	Px003032
Px004032	Px003565	Px004703	Px003447	Px005995	Px004703	Px002623	Px004032	Px004017	Px003184
Px004573	Px003962	Px004836	Px003760	Px006036	Px004836	Px003354	Px004392	Px004051	Px003354
Px004667	Px004017	Px004937	Px003962	Px006071	Px005876	Px003492	Px004421	Px004323	Px003436
Px004703	Px004051	Px005009	Px004182	Px006285	Px006052	Px003765	Px004542	Px004836	Px003962
Px004836	Px004419	Px005543	Px004419	Px006455	Px006071	Px003961	Px004592	Px004913	Px004032
Px004986	Px004592	Px005659	Px004421	Px006813	Px006285	Px004703	Px004703	Px004937	Px004540
Px005009	Px004623	Px005802	Px004672	Px006935	Px006813	Px004704	Px004836	Px005009	Px004592
Px005045	Px004703	Px006285	Px004703	Px006958	Px006958	Px004836	Px004905	Px005491	Px004672
Px005595	Px004836	Px006455	Px004880	Px007210	Px007115	Px004937	Px004908	Px005895	Px004836
Px006071	Px004912	Px006527	Px004908	Px007419	Px007210	Px004992	Px004937	Px005949	Px004913
Px006237	Px004913	Px006528	Px004913	Px007475	Px007212	Px005105	Px005456	Px006404	Px004937
Px006285	Px004937	Px006690	Px004986	Px007862	Px007418	Px005155	Px005728	Px006455	Px005009
Px006455	Px004986	Px006813	Px005009	Px007963	Px007862	Px005474	Px005740	Px006506	Px005177
Px006813	Px005009	Px006958	Px005612	Px008034	Px007876	Px005814	Px005764	Px006822	Px005456
Px007210	Px005155	Px006990	Px005876	Px008045	Px008217	Px006071	Px005774	Px007115	Px005482
Px007239	Px005177	Px007038	Px006141	Px008137	Px008233	Px006455	Px005820	Px007210	Px005491
Px007316	Px005876	Px007115	Px006455	Px008177	Px008420	Px006506	Px005959	Px007303	Px005520
Px007349	Px006071	Px007210	Px006920	Px008217	Px008429	Px006513	Px005960	Px007316	Px005659
Px007464	Px006285	Px007381	Px007038	Px008436	Px008625	Px006813	Px006141	Px007342	Px005949
Px007603	Px006455	Px007839	Px007381	Px008579	Px008690	Px006920	Px006455	Px007349	Px005959
Px007778	Px006813	Px007862	Px008177	Px008690	Px008796	Px007016	Px006527	Px007363	Px006071
Px007917	Px006822	Px008177	Px008233	Px009013	Px008982	Px007038	Px006694	Px007381	Px006435
Px008045	Px006838	Px008273	Px008333	Px009507	Px009166	Px007115	Px006813	Px007464	Px006455
Px008273	Px006920	Px008429	Px008429	Px010270	Px009667	Px007210	Px006920	Px008177	Px006627
Px008944	Px007016	Px008625	Px008472	Px010840	Px009720	Px007212	Px007115	Px008635	Px006813
Px009072	Px007038	Px008690	Px008690	Px011170	Px009999	Px007303	Px007210	Px008690	Px006822
Px009245	Px007210	Px008702	Px008796	Px011174	Px011170	Px007363	Px007381	Px008796	Px007115
Px009259	Px007316	Px008760	Px009020	Px011371	Px011174	Px007418	Px007464	Px008837	Px007170
Px009587	Px007345	Px008796	Px009392	Px012448	Px011424	Px007905	Px007475	Px008892	Px007210
Px009720	Px007862	Px009013	Px009999	Px012903	Px011791	Px008192	Px007545	Px009013	Px007212
Px009999	Px008109	Px009020	Px010948	Px014618	Px012219	Px008333	Px008109	Px009085	Px007342
Px010840	Px008177	Px009548	Px011434	Px014889	Px012448	Px008429	Px008177	Px009259	Px007418
Px011434	Px008400	Px009582	Px011634	Px015218	Px012665	Px008439	Px008233	Px009866	Px007464
Px011512	Px008690	Px009999	Px011637	Px015325	Px012724	Px008690	Px008429	Px009999	Px007475
Px011564	Px008796	Px010232	Px012172	Px015678	Px013189	Px008738	Px008625	Px010065	Px007862
Px012219	Px008944	Px010948	Px012219	Px015894	Px013402	Px008796	Px008690	Px010233	Px007931
Px012544	Px008974	Px011371	Px012448	Px016035	Px013643	Px009020	Px008796	Px010628	Px007963
Px012665	Px009020	Px011434	Px012453	Px016133	Px013656	Px009259	Px009500	Px010948	Px008045
Px012854	Px009392	Px011637	Px012472	Px016832	Px013712	Px009578	Px009667	Px012179	Px008077
Px013003	Px009578	Px011811	Px012585	Px017945	Px013828	Px010233	Px009720	Px012219	Px008177
Px013365	Px009605	Px012144	Px012731		Px013869	Px010257	Px009999	Px012268	Px008233
Px013452	Px009720	Px012219	Px013235		Px014181	Px010270	Px010156	Px012448	Px008273
Px013630	Px010376	Px012448	Px013297		Px014662	Px010311	Px010187	Px012636	Px008429
Px013696	Px010623	Px012453	Px013402		Px014772	Px010555	Px010233	Px012799	Px008658
Px013846	Px010864	Px013402	Px013941		Px014820	Px010569	Px010482	Px013046	Px008690
Px014186	Px010935	Px013644	Px014618		Px014849	Px010935	Px010869	Px013189	Px008706
Px015010	Px010948	Px013846	Px014889		Px015218	Px010948	Px010935	Px013297	Px008713
Px015075	Px011314	Px014177	Px015218		Px015298	Px011014	Px010948	Px013630	Px008738
Px015218	Px011371	Px014182	Px015325		Px015325	Px011314	Px010959	Px013656	Px008796
Px015326	Px011434	Px014618	Px015333		Px015495	Px011424	Px010998	Px013712	Px008888
Px015469	Px011583	Px015218	Px015890		Px015737	Px011434	Px011371	Px013828	Px009262
Px015898	Px012219	Px015248	Px016487		Px015890	Px011492	Px011424	Px014182	Px009587
Px016231	Px012448	Px015325	Px016763		Px015894	Px012219	Px011434	Px014547	Px009720
Px016487	Px012724	Px015459	Px017945		Px016763	Px012854	Px011637	Px014618	Px009999
Px016566	Px012854	Px015890			Px016832	Px012873	Px012095	Px014816	Px010148
Px017373	Px013141	Px015894			Px016974	Px013402	Px012179	Px015218	Px010233
Px017613	Px013365	Px016228			Px017367	Px013417	Px012219	Px016231	Px010554
	Px013385	Px017365			Px017690	Px013582	Px012513		Px010555
	Px014177	Px017373			Px017936	Px013828	Px012693		Px010840
	Px014451	Px017509				Px013990	Px013003		Px010948
	Px014618	Px017765				Px014182	Px013141		Px011170
	Px015218	Px017945				Px014618	Px013297		Px011371
	Px015326					Px014662	Px013300		Px011424
	Px015492					Px015218	Px013326		Px011434
	Px016571					Px015298	Px013365		Px011597
	Px016832					Px015325	Px013402		Px011926
	Px017945					Px015378	Px013696		Px012219
						Px015890	Px013828		Px012294
						Px016467	Px014618		Px012448
						Px016906	Px014662		Px012453
						Px017373	Px014797		Px012636
						Px017765	Px014820		Px013003
							Px014849		Px013015
							Px014947		Px013235
							Px015218		Px013402
							Px015333		Px013644
							Px015495		Px013696
							Px015890		Px014059
							Px016231		Px014181
							Px016467		Px014513
							Px016760		Px014618
							Px016832		Px014662
							Px016952		Px014889
							Px017365		Px015075
							Px017373		Px015218
							Px017690		Px015898
							Px017931		Px016226
							Px017945

## Sheet: AA
egg	first	second	third	f_4th	m_4th	pupa_f	pupa_m	adult_f	adult_m
Px000375	Px000843	Px000266	Px000266	Px000691	Px000119	Px000375	Px000562	Px000653	Px000053
Px000691	Px001136	Px000790	Px000375	Px000843	Px000302	Px000653	Px000719	Px000757	Px000505
Px001136	Px001149	Px000843	Px000505	Px001073	Px000691	Px001030	Px000757	Px000843	Px000843
Px001137	Px001182	Px001136	Px000843	Px001149	Px001220	Px001136	Px001538	Px000853	Px001030
Px001756	Px001490	Px001137	Px001136	Px002748	Px001427	Px001149	Px001650	Px001149	Px001149
Px001946	Px001946	Px002407	Px001220	Px003013	Px002748	Px001220	Px001668	Px001514	Px001514
Px002022	Px002626	Px002411	Px001538	Px004538	Px003340	Px001493	Px001995	Px002411	Px001650
Px002841	Px003013	Px002422	Px003013	Px005659	Px003387	Px001650	Px002197	Px003013	Px003013
Px003082	Px003869	Px003013	Px004083	Px006497	Px004032	Px001756	Px003013	Px003082	Px003114
Px003319	Px004176	Px004083	Px004176	Px006813	Px004116	Px001793	Px003114	Px004538	Px003387
Px003332	Px004603	Px004538	Px004672	Px007448	Px004538	Px001975	Px003733	Px004672	Px003401
Px003406	Px004701	Px004672	Px004862	Px008123	Px005009	Px002411	Px003950	Px004722	Px003436
Px003867	Px004722	Px005248	Px005520	Px008389	Px005010	Px003114	Px004032	Px005009	Px004116
Px003869	Px005009	Px005548	Px005686	Px008642	Px005526	Px003319	Px004116	Px005010	Px004176
Px004538	Px005686	Px005609	Px005873	Px009255	Px005686	Px004083	Px004538	Px005500	Px004538
Px004573	Px005817	Px005659	Px006011	Px009907	Px006533	Px004176	Px005009	Px005609	Px004672
Px004812	Px005874	Px005683	Px006062	Px010372	Px006841	Px004515	Px005010	Px005686	Px005009
Px005009	Px005923	Px005686	Px006528	Px010840	Px007894	Px004538	Px005149	Px006346	Px005010
Px005010	Px006748	Px005874	Px006533	Px010865	Px008583	Px004672	Px005178	Px006404	Px005178
Px005139	Px006756	Px005923	Px006730	Px011252	Px008642	Px004722	Px005248	Px006497	Px005659
Px005367	Px007216	Px006528	Px007448	Px011301	Px009255	Px005367	Px005500	Px006601	Px006601
Px005448	Px007239	Px006601	Px007457	Px011597	Px009354	Px005609	Px005609	Px006730	Px006756
Px005659	Px007438	Px006730	Px008123	Px011766	Px010099	Px006788	Px005686	Px006793	Px007191
Px005686	Px007962	Px006756	Px008284	Px011842	Px010184	Px006793	Px005762	Px007381	Px007236
Px005874	Px008109	Px006793	Px008389	Px011948	Px010326	Px007101	Px005971	Px007894	Px007448
Px006011	Px008775	Px007103	Px008827	Px012219	Px010662	Px007216	Px006730	Px008364	Px007746
Px006601	Px008998	Px007894	Px008998	Px012848	Px011766	Px007894	Px007100	Px008997	Px007894
Px007438	Px009362	Px008284	Px010270	Px013006	Px011948	Px008496	Px007236	Px008998	Px008273
Px007818	Px009380	Px008604	Px010326	Px013880	Px012219	Px008642	Px007381	Px009362	Px008738
Px008273	Px009578	Px008702	Px010840	Px015372	Px012598	Px008775	Px007438	Px009932	Px008888
Px008368	Px009932	Px009362	Px011491	Px017372	Px012635	Px009932	Px007518	Px010233	Px009479
Px008642	Px010233	Px010099	Px011842		Px012848	Px009947	Px007818	Px010326	Px010326
Px008775	Px010291	Px010233	Px012219		Px012975	Px010270	Px007894	Px010840	Px010517
Px008827	Px010326	Px010326	Px013880		Px013006	Px010291	Px008637	Px010935	Px010625
Px009380	Px010840	Px010840	Px014783		Px013869	Px010326	Px008738	Px011597	Px010840
Px009932	Px010865	Px011188	Px014976		Px013880	Px010393	Px008998	Px011842	Px011597
Px010840	Px011188	Px011948	Px015219		Px014800	Px011597	Px009380	Px012219	Px011782
Px011058	Px011597	Px012219	Px015335		Px014976	Px011948	Px009767	Px012234	Px011817
Px011188	Px011948	Px012848	Px016468		Px015184	Px012144	Px009932	Px012663	Px011948
Px011948	Px012219	Px013880	Px017198		Px015415	Px012219	Px010099	Px012975	Px012219
Px012476	Px012812	Px014800	Px017765		Px015647	Px012349	Px010233	Px013656	Px012848
Px012784	Px012975	Px014976	Px017767		Px016227	Px012848	Px010326	Px014008	Px013880
Px013880	Px013652	Px015248				Px012944	Px010372	Px014074	Px013979
Px013983	Px013880	Px015647				Px013880	Px010546	Px014800	Px014006
Px014008	Px014976	Px017924				Px013920	Px010935	Px014816	Px014008
Px014618	Px015219					Px014006	Px011597	Px014976	Px014800
Px015251	Px015898					Px014008	Px011842	Px015219	Px015045
Px015372	Px016825					Px014058	Px011948	Px015663	Px015219
Px017198						Px015219	Px012219	Px016230	Px015372
Px017765						Px017372	Px012637	Px017767	Px015647
Px017924						Px017765	Px012812		Px016029
Px017927							Px012848		Px016230
							Px012975		Px016825
							Px013333		Px017372
							Px013880		Px017494
							Px014006		Px017765
							Px016760		Px017927
							Px017053
							Px017372
							Px017707
							Px017765

## Sheet: AD
egg	first	second	third	f_4th	m_4th	pupa_f	pupa_m	adult_f	adult_m
Px000044	Px000790	Px000691	Px000267	Px000207	Px000790	Px000119	Px000691	Px000133	Px001027
Px000376	Px001027	Px000790	Px000842	Px001266	Px002303	Px000207	Px000790	Px000207	Px001806
Px000790	Px001266	Px001027	Px000971	Px001304	Px002873	Px000303	Px000975	Px000790	Px002190
Px001027	Px001350	Px001806	Px001266	Px002177	Px003259	Px000734	Px001027	Px000971	Px002272
Px001266	Px002303	Px002303	Px001806	Px002303	Px003377	Px000971	Px001668	Px001027	Px002303
Px001350	Px002603	Px002603	Px002050	Px002873	Px003401	Px001027	Px001806	Px001457	Px002516
Px002050	Px002618	Px002618	Px002303	Px003377	Px003479	Px001350	Px002303	Px002050	Px002603
Px002303	Px002873	Px003363	Px002603	Px003595	Px003589	Px002282	Px002873	Px002303	Px002618
Px002516	Px003357	Px003377	Px002873	Px003713	Px003697	Px002303	Px003084	Px002437	Px002873
Px002523	Px003377	Px004419	Px003363	Px003961	Px003713	Px002335	Px003363	Px002649	Px003363
Px002603	Px003788	Px004948	Px003377	Px004948	Px005349	Px002618	Px003377	Px002873	Px003401
Px002618	Px003858	Px005543	Px003549	Px005349	Px005508	Px002806	Px003549	Px003017	Px003479
Px002974	Px003961	Px005551	Px004431	Px005508	Px005923	Px003319	Px003713	Px003363	Px003751
Px003232	Px004419	Px005923	Px004483	Px005923	Px006058	Px003788	Px003858	Px003713	Px003858
Px003282	Px004948	Px006274	Px004600	Px006058	Px006117	Px004419	Px004023	Px003788	Px004032
Px003363	Px005349	Px006379	Px005508	Px006237	Px006343	Px004619	Px004419	Px004114	Px004758
Px003377	Px005551	Px006392	Px005774	Px006274	Px006388	Px004706	Px004571	Px004276	Px005005
Px003760	Px005552	Px006527	Px006222	Px006527	Px006427	Px004937	Px004905	Px004758	Px005306
Px003787	Px005686	Px007088	Px006274	Px007194	Px006457	Px005165	Px004937	Px004937	Px005349
Px005105	Px005942	Px007194	Px006533	Px007342	Px006511	Px005348	Px004948	Px005165	Px005355
Px005349	Px006191	Px007476	Px006535	Px007476	Px006527	Px005349	Px005349	Px005349	Px005472
Px005355	Px006222	Px007752	Px006704	Px008034	Px006533	Px005355	Px005355	Px005482	Px005482
Px005445	Px006237	Px007835	Px006814	Px008123	Px006962	Px005551	Px005472	Px005551	Px005551
Px005686	Px006274	Px008034	Px007438	Px008796	Px007072	Px005895	Px005551	Px005741	Px005942
Px006011	Px006343	Px008102	Px007476	Px008827	Px007149	Px006010	Px005686	Px005923	Px006058
Px006222	Px006413	Px008209	Px007876	Px009415	Px007194	Px006058	Px005762	Px006191	Px006237
Px006237	Px006814	Px008290	Px008290	Px009507	Px007342	Px006117	Px006058	Px006237	Px006327
Px006639	Px006822	Px008391	Px008796	Px009587	Px007476	Px006141	Px006222	Px006527	Px006343
Px006813	Px007088	Px009381	Px008827	Px009907	Px007725	Px006274	Px006237	Px006635	Px006392
Px006822	Px007089	Px009415	Px009015	Px010360	Px007752	Px007072	Px006274	Px006796	Px006527
Px007072	Px007342	Px009587	Px009587	Px011340	Px007820	Px007102	Px006343	Px007072	Px006635
Px007438	Px007561	Px009755	Px009720	Px011879	Px007876	Px007194	Px006527	Px007194	Px006999
Px007561	Px007876	Px010065	Px010004	Px011948	Px008034	Px007413	Px006962	Px007725	Px007194
Px007876	Px008034	Px010360	Px010054	Px012505	Px008193	Px007476	Px007112	Px007876	Px007820
Px008045	Px008193	Px010864	Px011340	Px012669	Px008290	Px007561	Px007194	Px008343	Px007876
Px008193	Px008290	Px011879	Px011879	Px012812	Px008796	Px007725	Px007561	Px008391	Px008123
Px008718	Px008391	Px011948	Px011948	Px012876	Px008827	Px007820	Px007725	Px008392	Px008290
Px008796	Px009338	Px012165	Px012974	Px012975	Px008888	Px007876	Px007876	Px008796	Px008658
Px009338	Px009415	Px012453	Px013000	Px013085	Px009059	Px008034	Px008034	Px008827	Px008827
Px009587	Px009440	Px012940	Px013596	Px013313	Px009415	Px008045	Px008045	Px008837	Px008888
Px010065	Px009587	Px013644	Px013656	Px014044	Px009500	Px008391	Px008077	Px009360	Px009015
Px010767	Px009605	Px013941	Px013941	Px014425	Px009587	Px008827	Px008391	Px009415	Px009403
Px010864	Px010004	Px014425	Px014044	Px015268	Px009631	Px009587	Px008837	Px009587	Px009587
Px011313	Px010054	Px015248	Px014425		Px009977	Px010291	Px009440	Px010233	Px009614
Px011441	Px010291	Px015255	Px015031		Px010004	Px011014	Px009500	Px010647	Px009644
Px011562	Px010781	Px015268	Px016487		Px010184	Px011340	Px009587	Px011657	Px009754
Px011607	Px010864	Px015895	Px016571		Px010514	Px011607	Px009883	Px011820	Px009977
Px011928	Px010866	Px016308	Px016841		Px010781	Px011948	Px010054	Px011948	Px010054
Px011948	Px011441	Px016800	Px017498		Px011928	Px012380	Px010098	Px012158	Px010291
Px012117	Px011491	Px017170			Px011948	Px012873	Px010145	Px012346	Px010443
Px012267	Px011624	Px017274			Px012238	Px012898	Px010514	Px012663	Px010514
Px012701	Px011879	Px017823			Px012505	Px012944	Px010517	Px012737	Px010858
Px012944	Px011948	Px017854			Px013085	Px013085	Px010767	Px012974	Px011029
Px012974	Px012267				Px013656	Px013554	Px010858	Px013049	Px011271
Px013049	Px012603				Px014425	Px014044	Px010864	Px013085	Px011480
Px014451	Px012701				Px015268	Px014425	Px011029	Px013300	Px011926
Px015268	Px013085				Px015895	Px014960	Px011340	Px013644	Px011948
Px015895	Px013157				Px016931	Px015031	Px011480	Px014044	Px012267
Px016308	Px013528					Px015093	Px011597	Px014425	Px012418
Px016487	Px014425					Px015268	Px011948	Px015379	Px013085
Px016571	Px015268					Px015652	Px012068	Px015663	Px013644
Px017068	Px016308					Px015800	Px012238	Px016291	Px013941
Px017281	Px016331					Px015895	Px012974	Px016308	Px014006
Px017999	Px017266					Px016931	Px013207	Px017281	Px014425
							Px013644	Px017823	Px014687
							Px013656		Px015333
							Px013696		Px015800
							Px014425		Px016571
							Px014687
							Px015031
							Px015229
							Px015333
							Px016932
							Px017823
