# Supplementary material for: Genome-wide profiling of the alternative splicing provides insights into development in Plutella xylostella
Source: BMC Genomics. 2019 Jun 7;20:463. doi: 10.1186/s12864-019-5838-3 (PMC6556048; doi:10.1186/s12864-019-5838-3)
Supplement: Supplementary file 10 — Table S7. Genes showing isoforms produce functional variants (XLSX 18 kb) [file 12864_2019_5838_MOESM10_ESM.xlsx]

## Sheet: Sheet1
Genes showing alternative splicing events in Females	Genes showing alternative splicing events in Males	Genes showing sex-biased expression patterns and AS events
Px005956	Px007746	Px005956
Px006071	Px005956	Px017600
Px017600	Px017600	Px017373
Px009290	Px005949	Px000680
Px005942	Px017373	Px010551
Px017373	Px006058	Px017351
Px002717	Px000917	Px001026
Px005933	Px000680	Px009245
Px000914	Px010557	Px006011
Px000680	Px010554	Px006010
Px010551	Px010551	Px008868
Px007716	Px009500	Px000615
Px017351	Px017351	Px007419
Px001030	Px009262	Px005613
Px000673	Px001026	Px003599
Px005683	Px016974	Px003595
Px001026	Px009245	Px010233
Px012329	Px006011	Px011663
Px000653	Px006010	Px002147
Px009245	Px012079	Px015231
Px006011	Px010289	Px008816
Px006010	Px003867	Px016668
Px009236	Px011948	Px006788
Px007448	Px002197	Px004991
Px010270	Px007438	Px007135
Px009225	Px013726	Px011637
Px015285	Px008868	Px013197
Px013491	Px000622	Px014820
Px008868	Px007191	Px001490
Px002411	Px017068	Px006737
Px000395	Px011926	Px014816
Px016934	Px000615	Px004937
Px000615	Px000614	Px000032
Px002177	Px007419	Px009932
Px010257	Px005614	Px006701
Px007419	Px005613	Px006470
Px017053	Px003599	Px004909
Px005613	Px003595	Px004905
Px003599	Px010236	Px016332
Px003595	Px010233	Px014547
Px010233	Px005377	Px013102
Px011663	Px011663	Px008245
Px016906	Px002147	Px010935
Px002147	Px002145	Px006427
Px014884	Px015231	Px004391
Px015231	Px013445	Px006404
Px008816	Px013444	Px013880
Px016668	Px008816	Px016029
Px005355	Px008586	Px012448
Px008800	Px016668	Px007818
Px006788	Px008572	Px015665
Px004991	Px006788	Px001131
Px007135	Px006786	Px009361
Px007131	Px004992	Px013869
Px011637	Px004991	Px004348
Px013197	Px007135	Px004323
Px008563	Px011637	Px012172
Px009998	Px013197	Px002523
Px009992	Px014853	Px002282
Px005338	Px001756	Px007518
Px003549	Px013186	Px005728
Px013417	Px000082	Px010326
Px001753	Px000302	Px010098
Px005094	Px014820	Px005456
Px007102	Px001494	Px013536
Px007100	Px001493	Px013528
Px014820	Px001490	Px013297
Px003518	Px008520	Px001843
Px013157	Px006737	Px000167
Px001490	Px004947	Px015045
Px006737	Px014816	Px001828
Px004948	Px014585	Px008625
Px014816	Px012799	Px006838
Px009959	Px004937	Px008392
Px003274	Px010990	Px015031
Px004937	Px001708	Px006823
Px003269	Px004698	Px006822
Px001475	Px000032	Px008389
Px008504	Px009932	Px006595
Px008278	Px003253	Px010014
Px004690	Px006701	Px015010
Px000032	Px008262	Px012854
Px012770	Px006470	Px011188
Px009932	Px012764	Px008343
Px017788	Px017771	Px017854
Px006701	Px004909	Px003099
Px006470	Px004908	Px011170
Px002898	Px004905	Px008333
Px004909	Px016332	Px009762
Px004905	Px014547	Px004745
Px016332	Px002884	Px001510
Px004676	Px013102	Px006511
Px004672	Px008245	Px006506
Px014547	Px000009	Px011122
Px014545	Px002873	Px013990
Px013102	Px012737	Px013983
Px008245	Px006435	Px013969
Px014529	Px010935	Px002649
Px012731	Px001416	Px012513
Px010948	Px006427	Px014074
Px010935	Px012488	Px012270
Px003209	Px009644	Px009403
Px006427	Px017494	Px005595
Px009648	Px004392	Px002361
Px006413	Px004391	Px012234
Px004391	Px009631	Px005802
Px006404	Px001169	Px007368
Px014256	Px006404	Px013656
Px007839	Px009627	Px014006
Px007835	Px015683	Px010426
Px009392	Px011029	Px010187
Px004600	Px012455	Px010184
Px012451	Px012453	Px007349
Px015904	Px012450	Px007345
Px013880	Px010662	Px007342
Px016029	Px009614	Px003769
Px002573	Px013880	Px001975
Px012448	Px016029	Px005543
Px007818	Px012448	Px003740
Px007582	Px000783	Px010156
Px015665	Px009605	Px016591
Px001131	Px007818	Px000266
Px012435	Px015665	Px016571
Px009361	Px001131	Px014783
Px009360	Px009362	Px001905
Px013869	Px009361	Px007031
Px004348	Px013869	Px007030
Px000761	Px004348	Px013326
Px000757	Px000758	Px013063
Px000755	Px010628	Px014499
Px000750	Px010625	Px009866
Px017197	Px005764	Px003185
Px017196	Px004323	Px012690
Px006117	Px002538	Px017936
Px004326	Px000747	Px017931
Px004323	Px012172	Px003408
Px012172	Px005752	Px006392
Px002523	Px008974	Px017924
Px002282	Px002523	Px004592
Px007293	Px010373	Px012675
Px013816	Px015614	Px015894
Px015377	Px013828	Px015890
Px002274	Px013596	Px011234
Px007518	Px002282	Px006601
Px009079	Px007522	Px012665
Px005728	Px015379	Px016231
Px002269	Px008954	Px006358
Px000459	Px000719	Px016226
Px010326	Px007518	Px002771
Px010098	Px005728	Px002767
Px016763	Px007282	Px014186
Px005456	Px008944	Px005969
Px013536	Px010344	Px017396
Px004017	Px005482	Px001075
Px010309	Px005481	Px014167
Px005448	Px003682	Px010812
Px013528	Px008690
Px013297	Px010326
Px006874	Px010098
Px005439	Px016760
Px005432	Px009032
Px007212	Px005456
Px005422	Px003668
Px001843	Px013536
Px011711	Px006885
Px011473	Px007239
Px006841	Px015314
Px000167	Px003659
Px005407	Px013528
Px015045	Px011737
Px001828	Px013297
Px008625	Px010066
Px006838	Px009015
Px008392	Px011494
Px015031	Px011492
Px006823	Px001843
Px006822	Px011489
Px008389	Px016717
Px006595	Px000167
Px010019	Px015045
Px010014	Px001828
Px013235	Px003387
Px011441	Px013256
Px010004	Px001594
Px015010	Px008625
Px003340	Px006838
Px012854	Px008392
Px009784	Px014919
Px011188	Px016472
Px008343	Px012898
Px012848	Px015031
Px017854	Px001584
Px017850	Px006823
Px003099	Px006822
Px011170	Px008389
Px008333	Px006595
Px009762	Px010014
Px001293	Px001806
Px004745	Px003360
Px009755	Px008601
Px001510	Px014662
Px012585	Px015010
Px006511	Px016449
Px006506	Px009791
Px012561	Px011428
Px011122	Px000119
Px013990	Px002980
Px008054	Px012854
Px016133	Px013207
Px003038	Px011188
Px013983	Px008343
Px002678	Px017854
Px012544	Px003099
Px007905	Px011170
Px013969	Px008333
Px008026	Px009762
Px014080	Px003082
Px008014	Px006533
Px002649	Px004745
Px012513	Px017832
Px014074	Px003306
Px004421	Px001514
Px012270	Px001510
Px005854	Px012813
Px017281	Px006511
Px002624	Px008077
Px009191	Px010781
Px000596	Px006506
Px009403	Px008062
Px005595	Px004481
Px002361	Px010775
Px012234	Px007931
Px007603	Px009495
Px011879	Px011122
Px005802	Px013990
Px007368	Px004706
Px007363	Px010762
Px013656	Px015776
Px014006	Px013983
Px014002	Px008040
Px012210	Px011109
Px010426	Px010745
Px013644	Px007673
Px016863	Px001220
Px010187	Px013969
Px010184	Px004441
Px007349	Px002651
Px007345	Px001213
Px007342	Px006222
Px003769	Px002649
Px001975	Px012513
Px005548	Px014074
Px005543	Px000857
Px003755	Px000853
Px003754	Px009440
Px000294	Px005861
Px005536	Px015737
Px003740	Px012270
Px013385	Px010482
Px016832	Px012268
Px010156	Px013699
Px001947	Px013919
Px011811	Px009403
Px016825	Px005595
Px016591	Px015469
Px005512	Px011889
Px007072	Px002361
Px003492	Px012234
Px003491	Px000579
Px013365	Px007601
Px000266	Px009166
Px003713	Px014013
Px016571	Px014010
Px014783	Px005802
Px012999	Px007368
Px012982	Px013656
Px001905	Px014006
Px007031	Px002346
Px007030	Px010426
Px013326	Px012209
Px006675	Px010187
Px001656	Px010184
Px001650	Px007349
Px016535	Px007345
Px016531	Px007342
Px012957	Px003769
Px009883	Px001975
Px013300	Px011842
Px011512	Px005543
Px012944	Px015415
Px013063	Px004108
Px008439	Px003740
Px016511	Px000512
Px014499	Px010156
Px009866	Px007088
Px003185	Px003733
Px006639	Px011817
Px012693	Px016591
Px012690	Px008738
Px017936	Px000266
Px017931	Px011566
Px003408	Px016800
Px001385	Px016571
Px006397	Px014783
Px006392	Px012993
Px014472	Px006920
Px017927	Px002037
Px017924	Px002033
Px004592	Px007042
Px012675	Px001905
Px015894	Px013333
Px015890	Px008706
Px011234	Px007031
Px006601	Px007030
Px012665	Px013326
Px012663	Px001668
Px003143	Px007025
Px006362	Px007024
Px006361	Px013083
Px016231	Px007017
Px010865	Px003437
Px013000	Px011514
Px006358	Px011500
Px016226	Px013063
Px002771	Px008438
Px012644	Px006643
Px009578	Px014499
Px003123	Px009866
Px005995	Px003414
Px006346	Px003185
Px002767	Px008429
Px000975	Px012690
Px006330	Px017939
Px014186	Px017936
Px000963	Px017931
Px003102	Px003408
Px010824	Px001618
Px009548	Px006392
Px005969	Px017924
Px005960	Px017692
Px017396	Px017690
Px001075	Px003167
Px008109	Px008400
Px002733	Px004592
Px014167	Px012678
Px010812	Px012675
	Px009837
	Px015894
	Px015891
	Px015890
	Px011234
	Px006601
	Px006379
	Px012665
	Px016231
	Px001342
	Px006358
	Px016226
	Px002771
	Px002770
	Px010858
	Px002767
	Px012637
	Px003114
	Px001096
	Px004540
	Px014186
	Px014181
	Px000969
	Px012611
	Px005969
	Px017396
	Px001075
	Px012604
	Px014167
	Px010812
